# Supplementary material for: CyNetworkBMA: a Cytoscape app for inferring gene regulatory networks
Source: Source Code Biol Med. 2015 Nov 11;10:11. doi: 10.1186/s13029-015-0043-5 (PMC4642660; doi:10.1186/s13029-015-0043-5)
Supplement: Additinal file 2 — Sample input data file. This is a text file containing the dataset “ i n s i l i c o_s i z e100_1_t i m e s e r i e s.t x t” was derived from DREAM 4 Challenge 2 [32, 33], and is publicly available from our project home page (http://webdatascience.github.io/CyNetworkBMA). (TXT 204 kb) [file 13029_2015_43_MOESM2_ESM.txt]

Key	Time	G1	G2	G3	G4	G5	G6	G7	G8	G9	G10	G11	G12	G13	G14	G15	G16	G17	G18	G19	G20	G21	G22	G23	G24	G25	G26	G27	G28	G29	G30	G31	G32	G33	G34	G35	G36	G37	G38	G39	G40	G41	G42	G43	G44	G45	G46	G47	G48
1	0	0.1219386	0.2187714	0.5640732	0.4286567	0.5948257	0.0400914	0.7689982	0.4586507	0.0186623	0.4538829	0.0043615	0.3944347	0.0263338	0.0167139	0.0030338	0.1076905	0.2951889	0.5114337	0.073738	0.0020202	0.0538985	0.137415	0.1795569	0.1279208	0.1365102	0.6104594	0.466394	0.3096857	0.182608	0.3866083	0.2355558	0.0100925	0.2337073	0.1275296	0.6325219	0.534821	0.6588034	0.0893623	0.0595824	0.5956392	0.0740063	0.5767732	0.635626	0.4900854	0.7245241	0.5565796	0.4751939	0.5403753
2	50	0.1338546	0.1987066	0.4766407	0.1489587	0.4788396	0.0533843	0.6642299	0.4031362	0.0144385	0.2409586	0.0098829	0.4090091	0.0113274	0.1134699	0.0023859	0.1262565	0.4205085	0.4820246	0.0219798	0.0010333	0.0774928	0.2108722	0.217882	0.1570939	0.1049724	0.663833	0.4773864	0.1360839	0.2543801	0.423169	0.2371733	0.0335019	0.1429964	0.0764782	0.608016	0.6628111	0.6956798	0.131327	0.0670061	0.6763325	0.2952013	0.4965699	0.429097	0.4735822	0.5668482	0.1414948	0.5582419	0.4333519
3	100	0.1628447	0.2297478	0.4183058	0.144231	0.520811	0.0288849	0.574593	0.3424792	0.0279548	0.1941403	0.021742	0.333022	0.0119595	0.0735564	0.0038764	0.0654055	0.4206779	0.3012661	0.0124655	0.0094427	0.0680183	0.3401527	0.1666235	0.1894823	0.1558108	0.5421133	0.430606	0.1134159	0.2931355	0.4749167	0.194235	0.0145357	0.1616014	0.0984587	0.5837141	0.5160891	0.5013667	0.0838738	0.0521263	0.5987357	0.3323014	0.6282671	0.346764	0.4977202	0.7156378	0.0805497	0.4255473	0.399547
4	150	0.1329768	0.2485969	0.4472733	0.0965993	0.6011964	0.063789	0.6949492	0.4215418	0.0909532	0.1377487	0.0091671	0.3426592	0.0035224	0.1136308	0.0010604	0.0343382	0.3103131	0.1699122	0.018569	0.0020399	0.0685808	0.448197	0.1195313	0.1972936	0.1667867	0.6927747	0.4567854	0.112239	0.2622998	0.4675818	0.1463934	0.0304546	0.1547741	0.0700763	0.494882	0.6643149	0.3049925	0.1190923	0.0431648	0.6304795	0.3614783	0.5642569	0.435454	0.5036029	0.6037452	0.0769948	0.3725932	0.3119919
5	200	0.2810192	0.2341959	0.4067602	0.1648972	0.678271	0.0360813	0.5851482	0.5136944	0.0670633	0.0854629	0.0109002	0.4061811	0.0001491	0.1078271	0.0028023	0.0660657	0.4643707	0.1140065	0.0061443	0.0068929	0.0584302	0.3854152	0.1896083	0.3247943	0.1275676	0.6428261	0.4259792	0.1191997	0.3085727	0.5236313	0.159318	0.0268208	0.1438456	0.1374577	0.6049766	0.6351654	0.160777	0.1041401	0.0254925	0.5603016	0.3569955	0.6206078	0.346902	0.4879747	0.6518817	0.0834076	0.3017149	0.2909269
6	250	0.3569706	0.2165013	0.5184533	0.2225207	0.7356057	0.0402873	0.5820433	0.4700113	0.0449658	0.1152093	0.0068495	0.3559073	0.0005948	0.1175689	0.0076365	0.0435761	0.3300516	0.0575646	0.0060582	0.0007832	0.0883489	0.4797229	0.323242	0.2466647	0.0925108	0.6106575	0.5562884	0.1172503	0.4707362	0.4428933	0.1405236	0.0296254	0.1720782	0.1142469	0.616925	0.7339973	0.0759679	0.1255969	0.0490493	0.6949577	0.2781314	0.5621402	0.3248693	0.371653	0.6145125	0.0778784	0.1471061	0.218053
7	300	0.3853189	0.3345592	0.6294071	0.252301	0.5773738	0.053454	0.6780805	0.6789623	0.073678	0.1029388	0.0137837	0.3146199	0.0001608	0.1131516	0.001929	0.017612	0.3101231	0.0517745	0.0035404	0.0067295	0.0716078	0.5557872	0.4371046	0.3248249	0.1119666	0.6401779	0.4695677	0.151987	0.639207	0.461454	0.1251323	0.0102769	0.2318116	0.0950736	0.6836997	0.604874	0.054863	0.1316399	0.0604965	0.5694094	0.2980606	0.6817417	0.3527782	0.4091166	0.6425975	0.0734004	0.0817092	0.0750651
8	350	0.3090947	0.2460168	0.6193267	0.2795775	0.618048	0.0404252	0.5564466	0.5862999	0.0801882	0.0806998	0.0063975	0.3129095	9.66e-05	0.1282522	0.0232344	0.0319032	0.3639993	0.0851569	0.0014243	0.0019963	0.0829471	0.3821571	0.5128445	0.3991089	0.16311	0.6043437	0.4375687	0.1251645	0.6373759	0.4734715	0.1525613	0.0639906	0.2058424	0.1141706	0.6177422	0.672707	0.0335592	0.0983182	0.0433013	0.6142714	0.3438409	0.661495	0.3331464	0.4596424	0.6978356	0.0665303	0.0447548	0.0377806
9	400	0.4326487	0.2750035	0.4980213	0.2545079	0.5660528	0.0302526	0.6368098	0.5848407	0.0572206	0.0936203	0.022975	0.4302061	0.0004172	0.096165	0.0007708	0.0262785	0.329147	0.0725964	0.0059485	9.07e-05	0.1402287	0.3584322	0.4875488	0.4405431	0.2917311	0.6440836	0.5504151	0.1580728	0.6440739	0.4137991	0.1568406	0.0311557	0.2108234	0.1401724	0.6295493	0.6382442	0.0863971	0.1161875	0.0734377	0.6678754	0.3608511	0.6173159	0.4414475	0.4396437	0.5431978	0.0677895	0.0744844	0.022121
10	450	0.3790276	0.3064461	0.5936813	0.2154097	0.6107058	0.0280196	0.645771	0.6188806	0.0674169	0.1026828	0.0110949	0.3511843	0.0006913	0.1123491	0.0090351	0.0457197	0.3486121	0.0607629	0.0020845	0.0068357	0.0771062	0.4253132	0.5396183	0.4306979	0.3237299	0.6709126	0.4062618	0.1248423	0.5958317	0.4060273	0.1420282	0.0133372	0.3362012	0.1336741	0.5662011	0.6632821	0.0629577	0.1292966	0.0620164	0.583064	0.3296118	0.6336906	0.3959913	0.3745505	0.5900419	0.0459952	0.0450153	0.042172
11	500	0.3645388	0.300167	0.558352	0.3301648	0.621563	0.0516657	0.6286811	0.5314684	0.0603065	0.137483	0.0436493	0.2388478	5.26e-05	0.1235082	0.0002713	0.042386	0.3430799	0.0758633	0.002124	0.0011693	0.07415	0.5618832	0.5843539	0.4110902	0.3082898	0.5185305	0.3408225	0.1388193	0.6560393	0.3481184	0.13868	0.0233512	0.2586513	0.1090088	0.5836732	0.6652625	0.0189761	0.0882687	0.0495602	0.7034134	0.3146207	0.5456283	0.3814676	0.2921664	0.6284655	0.0939639	0.0377354	0.0230494
12	550	0.4264745	0.3623997	0.6289849	0.5617391	0.6179236	0.0317647	0.6697017	0.5840675	0.0562207	0.2602138	0.0046248	0.3363429	0.0318946	0.0549798	0.0061346	0.0672502	0.3717948	0.2384457	0.0181942	0.0013385	0.0536879	0.3635218	0.5603842	0.5825429	0.1825133	0.6562873	0.4124806	0.2498444	0.6208944	0.3868708	0.1209318	0.0064835	0.2632791	0.1015828	0.6970997	0.7286175	0.2011411	0.0872647	0.0692942	0.6721805	0.136308	0.6115305	0.6481512	0.2564252	0.4933434	0.5541488	0.1679455	0.0703883
13	600	0.4085584	0.3647289	0.5097579	0.5424981	0.6329147	0.0440549	0.6173493	0.5635235	0.0181785	0.3584494	0.0111456	0.4245107	0.0315138	0.0275613	0.0056708	0.0915057	0.3655208	0.3934529	0.0899915	0.0059725	0.0562493	0.3408804	0.3650788	0.4686861	0.1291646	0.5655374	0.4781637	0.3831696	0.4166268	0.4088311	0.1043525	0.0124714	0.2011649	0.0899952	0.6042835	0.5693199	0.5718693	0.0951312	0.0483261	0.6492961	0.0648134	0.5540851	0.6535349	0.3946219	0.5350828	0.6333066	0.454248	0.2109004
14	650	0.3168107	0.2334628	0.6415709	0.4697134	0.6335372	0.0321983	0.6130352	0.5002886	0.0038899	0.3792774	0.0240457	0.3376267	0.0515447	0.0292045	0.0078067	0.0830296	0.3794401	0.3931185	0.0578677	0.0499186	0.0499814	0.1772822	0.3747765	0.3890685	0.1020852	0.6494871	0.4523173	0.3146196	0.225257	0.4659772	0.1304461	0.0072943	0.1908584	0.1193593	0.6985344	0.5968132	0.4956611	0.0807335	0.0766281	0.6417952	0.034039	0.5103759	0.5962481	0.4201071	0.6220248	0.5896166	0.6106023	0.4296902
15	700	0.1574813	0.3731293	0.5249206	0.4657463	0.6649462	0.0333684	0.5002572	0.5013013	0.0168062	0.3987705	0.009807	0.3048511	0.0549402	0.0214133	0.0097669	0.1601062	0.396623	0.4185764	0.0454182	0.0052115	0.0573129	0.2229469	0.3531452	0.425912	0.0930698	0.5715532	0.4497479	0.3672806	0.1622961	0.4443396	0.1366078	0.0175307	0.1900246	0.0849507	0.731034	0.6908132	0.5759138	0.0997953	0.0558631	0.4826086	0.0512899	0.6065508	0.675914	0.4490634	0.5974057	0.689645	0.5358419	0.5153639
16	750	0.1581897	0.2331037	0.6419256	0.5080043	0.5847335	0.0330671	0.6958999	0.4758639	0.0052136	0.357291	0.014842	0.3184317	0.0322655	0.0228821	0.0094914	0.0880171	0.3332325	0.4455912	0.04983	0.0168129	0.0382766	0.1842748	0.2921706	0.3941607	0.1622005	0.6301	0.4680731	0.4391357	0.1915646	0.4269263	0.2650464	0.0172053	0.1544621	0.1438781	0.5948803	0.6075476	0.5626326	0.0656113	0.0446039	0.6249725	0.0435031	0.6246604	0.6009241	0.4592746	0.6996062	0.4929274	0.5530231	0.4826683
17	800	0.1428594	0.2392966	0.5470181	0.3799123	0.6773695	0.0481383	0.6022398	0.4827359	0.0146432	0.4443651	0.00506	0.337228	0.0255457	0.0234159	0.0056581	0.0902195	0.3191035	0.5505727	0.0458455	0.0023798	0.0544125	0.1239664	0.2038569	0.3201077	0.1035693	0.591998	0.3598099	0.3638305	0.1934045	0.4303524	0.1478401	0.008859	0.1698133	0.092119	0.7969341	0.6641169	0.6163402	0.1026697	0.0480233	0.5975348	0.035239	0.5919634	0.7096815	0.5197355	0.6894451	0.5706173	0.4730781	0.5215033
18	850	0.1101486	0.2908946	0.4763289	0.3206691	0.6207681	0.0258459	0.5565227	0.3472597	0.0092563	0.5160648	0.0346085	0.376629	0.0375567	0.0245432	0.0054544	0.0787196	0.377365	0.5985092	0.0300332	0.0025323	0.0707517	0.1941892	0.1837112	0.2582942	0.1809446	0.6063741	0.4039158	0.3414783	0.191022	0.4595108	0.174844	0.037566	0.2075524	0.1615147	0.559752	0.5825064	0.571044	0.1033142	0.0403768	0.6767262	0.0586407	0.7334356	0.5193217	0.4926078	0.6595829	0.6255903	0.4799244	0.6002823
19	900	0.1648048	0.2272299	0.4273464	0.3578236	0.5885099	0.0387068	0.5952207	0.4509117	0.0308614	0.4876791	0.0391269	0.3523207	0.0244443	0.0160668	0.0124591	0.0991331	0.413503	0.4564778	0.0495315	0.0054024	0.0321081	0.1537732	0.1838887	0.3014386	0.1531211	0.6035415	0.4794247	0.3887002	0.2087579	0.4476912	0.220018	0.0436493	0.1489216	0.0993133	0.6726832	0.6044596	0.6252265	0.137555	0.0824712	0.5925835	0.0554246	0.6260047	0.5957078	0.455967	0.5128885	0.609895	0.6615008	0.6260293
20	950	0.1766425	0.2581951	0.5137428	0.3162981	0.6610255	0.0383293	0.6637952	0.4830001	0.0133833	0.5153913	0.0246265	0.3797599	0.0764904	0.0375664	0.0049057	0.1242664	0.3722241	0.3871494	0.0796653	0.0025026	0.0667014	0.2363975	0.1911039	0.2257624	0.140006	0.6183552	0.40664	0.3585854	0.1525299	0.4138534	0.1752287	0.0174645	0.1811698	0.1277164	0.5610585	0.6005255	0.5880527	0.0989757	0.0307238	0.6346416	0.0417708	0.5407721	0.6515309	0.442122	0.5908498	0.5600461	0.5384038	0.5847029
21	1000	0.1416131	0.2134308	0.4371801	0.3917808	0.6039484	0.0398468	0.565437	0.5095939	0.0044282	0.3620798	0.0204699	0.4249203	0.0189348	0.0188249	0.0084101	0.1344727	0.4494246	0.4516395	0.0585231	0.0065134	0.0674642	0.1170047	0.1493925	0.2370769	0.0952324	0.5984518	0.49721	0.362028	0.1846016	0.4715533	0.1733743	0.0187232	0.1926665	0.0973487	0.6146396	0.7305859	0.5987737	0.0652794	0.0592092	0.7765627	0.0491052	0.6205477	0.4918219	0.5055888	0.6088447	0.572809	0.687486	0.6120391
22	0	0.1289579	0.2671744	0.4857282	0.402103	0.6229727	0.0430577	0.5466834	0.5463538	0.0204264	0.4463156	0.0169557	0.3407942	0.0249258	0.0203759	0.0145835	0.1116373	0.3891436	0.5254732	0.0717255	0.0003648	0.0607408	0.1377299	0.2053087	0.1551584	0.1560824	0.5829721	0.4583257	0.3380569	0.2012709	0.4004827	0.2895251	0.0211388	0.1607426	0.0874962	0.512786	0.7579529	0.653239	0.1187705	0.0304124	0.5400173	0.0357297	0.7264485	0.5556625	0.4937599	0.582478	0.687706	0.5924609	0.6022419
23	50	0.1360967	0.2028357	0.5339066	0.3574359	0.5286131	0.0458744	0.631433	0.4390213	0.1531668	0.1613754	0.0135295	0.4264485	0.0257843	0.1965521	0.0068047	0.5686598	0.588906	0.4734009	0.0934455	0.0048522	0.0273271	0.1703979	0.2243758	0.2593181	0.1046364	0.7195338	0.6111032	0.3303067	0.1401463	0.5051015	0.3213849	0.013333	0.1265715	0.0804419	0.8809919	0.1435342	0.5864708	0.0342841	0.1208215	0.6355578	0.0254269	0.5892838	0.403606	0.5241827	0.488494	0.3927774	0.5598452	0.5998464
24	100	0.1094334	0.2802367	0.4351186	0.2977434	0.7692374	0.0225675	0.6054648	0.397986	0.1616178	0.059214	0.018785	0.3125506	0.0443603	0.2508412	0.0076612	0.558816	0.5689629	0.5704739	0.0859805	0.0024229	0.0236163	0.1810812	0.1530944	0.1713516	0.0896581	0.5377528	0.6345054	0.4208972	0.1656918	0.4326235	0.269862	0.0145566	0.1736318	0.1112394	0.6687944	0.087864	0.5490679	0.0266303	0.1062623	0.6123272	0.0172854	0.5726625	0.2908049	0.3089244	0.6000919	0.5038476	0.5488669	0.6052264
25	150	0.1120628	0.2237725	0.4263534	0.3613433	0.6616197	0.0210369	0.6589594	0.3552392	0.2141255	0.1135602	0.0234725	0.4056336	0.0366396	0.2035823	0.0097456	0.6974645	0.6880778	0.5456746	0.1256856	0.0012504	0.0488403	0.1839915	0.0936885	0.1829965	0.0973324	0.6469522	0.5168136	0.4757738	0.2373641	0.4943925	0.2355224	0.0172931	0.2141813	0.1427311	0.5693821	0.0589421	0.3671769	0.0374799	0.1342174	0.643496	0.0280513	0.6312229	0.1610606	0.2101445	0.507015	0.485077	0.5467687	0.4968939
26	200	0.2613244	0.3044955	0.4873477	0.3948764	0.5825224	0.0343295	0.7051436	0.4509502	0.2108927	0.0593839	0.0072976	0.2723099	0.0636444	0.2356363	0.0025342	0.6443569	0.5822279	0.6017339	0.0651339	0.0001636	0.0384808	0.1579025	0.1426388	0.1668958	0.1083024	0.5210882	0.4514038	0.4778527	0.1893556	0.4368698	0.2215113	0.0161857	0.1768171	0.1015047	0.703452	0.1182904	0.2477747	0.0307286	0.1942798	0.6271534	0.044205	0.6145362	0.2137823	0.1773549	0.4719625	0.4703385	0.425751	0.560788
27	250	0.343756	0.2509479	0.4908355	0.4124456	0.6593985	0.0452757	0.6109547	0.5613501	0.2268672	0.0273846	0.0093475	0.295812	0.0341821	0.1808883	0.0013296	0.6038622	0.7946063	0.4013817	0.0545277	0.0008152	0.067554	0.1869226	0.1057613	0.1400762	0.139611	0.642637	0.6917739	0.6607367	0.3346702	0.3761955	0.118665	0.0186406	0.2070492	0.1550198	0.6177975	0.0595203	0.1461461	0.0383008	0.1117343	0.6495168	0.0545418	0.6455746	0.1442332	0.0824874	0.4969058	0.5041928	0.4689517	0.4348718
28	300	0.2925538	0.2584219	0.4429941	0.5154174	0.6216452	0.0164076	0.5985804	0.4186443	0.2284078	0.0334325	0.0102525	0.4001435	0.0209245	0.2593225	0.005574	0.5281532	0.6245317	0.4330502	0.0625602	0.0003943	0.0421667	0.1798477	0.2256597	0.1793351	0.1564783	0.6681687	0.5793383	0.5407092	0.4151143	0.5036485	0.1115637	0.0121531	0.1725325	0.1215394	0.5542942	0.0506621	0.102908	0.0302616	0.0874822	0.6208624	0.0475955	0.6133178	0.1758642	0.1205265	0.5260334	0.4957319	0.3910737	0.3523186
29	350	0.345985	0.2583624	0.5458107	0.5453674	0.6167517	0.0121384	0.6413415	0.4962096	0.2274809	0.0029141	0.0030655	0.4602898	0.0464801	0.1987534	0.039264	0.5922739	0.6149144	0.4446632	0.0718205	0.0004143	0.054618	0.1687907	0.3143638	0.2603475	0.1880593	0.6084799	0.5946347	0.7148028	0.496003	0.4682059	0.1222756	0.0178631	0.2004385	0.0975805	0.4792803	0.0544364	0.0611793	0.027446	0.0697937	0.6923752	0.0388956	0.6522278	0.1619209	0.0636046	0.4015122	0.4697876	0.4661588	0.2735306
30	400	0.3936404	0.3214362	0.5439911	0.5454995	0.6125789	0.0103501	0.5676216	0.5287767	0.2495035	0.0239939	0.0078845	0.3439718	0.0662385	0.1969811	0.0128535	0.5730025	0.5419086	0.4870091	0.1208905	0.0008849	0.0356859	0.1760054	0.4046549	0.416336	0.2140652	0.6173978	0.6124056	0.6329349	0.5066096	0.3690873	0.091174	0.0058773	0.2558558	0.057348	0.5321515	0.1006618	0.0838179	0.0405663	0.09658	0.6183454	0.0397605	0.6071257	0.1721086	0.0937944	0.5326872	0.4163784	0.3704425	0.2895693
31	450	0.3872225	0.3536325	0.5086556	0.5692163	0.6557147	0.0169746	0.682096	0.4918274	0.265327	0.0304371	0.008505	0.3250062	0.0390407	0.1725201	0.0065855	0.5898237	0.6094792	0.5024953	0.0892523	0.0053114	0.0476575	0.224033	0.348907	0.5049949	0.2469884	0.7332675	0.7741524	0.6385932	0.540011	0.5540083	0.1496393	0.003731	0.235148	0.1042631	0.6760372	0.0444918	0.0643725	0.0385929	0.1369856	0.5218039	0.0391284	0.640453	0.1864861	0.0892402	0.4351077	0.4958692	0.367745	0.2335417
32	500	0.4248618	0.3366633	0.6325038	0.5574655	0.7267561	0.0097015	0.6632196	0.5309704	0.2067143	0.0133688	0.0076524	0.3359365	0.027602	0.2496406	0.0062532	0.6685282	0.6177878	0.4416181	0.100189	0.0193479	0.0141161	0.2395486	0.3349112	0.4728242	0.2847964	0.6639942	0.5349257	0.5702339	0.6131462	0.5880219	0.1090331	0.0079785	0.1742046	0.1050853	0.6038972	0.0473866	0.1035684	0.0416079	0.130202	0.6348392	0.0334524	0.6838622	0.1823394	0.0929442	0.5209049	0.4988371	0.3383519	0.1985015
33	550	0.4012835	0.2703206	0.5362704	0.5606468	0.6408535	0.0232394	0.5356343	0.5920418	0.0538694	0.2368163	0.0154357	0.3640476	0.0416347	0.0480478	0.0059693	0.2226468	0.440117	0.4980621	0.0936439	0.0405391	0.0577951	0.2715786	0.3869694	0.5058012	0.2188939	0.6583794	0.424741	0.551025	0.5086795	0.4527112	0.0580247	0.0089393	0.2620157	0.0725444	0.669937	0.5315515	0.1501052	0.0487851	0.0528536	0.626833	0.0461119	0.6243831	0.4706213	0.130565	0.5901495	0.6634707	0.4672412	0.2327702
34	600	0.4180955	0.3232364	0.4650959	0.504837	0.6904303	0.041343	0.6527751	0.5300421	0.0079654	0.2611156	0.0177206	0.2901791	0.023613	0.0333742	0.0060963	0.0950368	0.3574425	0.492808	0.1221785	0.038282	0.0335843	0.1855623	0.4336539	0.4612591	0.1396381	0.7545341	0.4051567	0.5514936	0.4876842	0.4951738	0.0451104	0.0196512	0.2262796	0.1200755	0.6175434	0.5963493	0.4497555	0.1184106	0.048361	0.5969244	0.0298673	0.5747706	0.6177727	0.2718769	0.559633	0.6413236	0.4388195	0.3615232
35	650	0.2689105	0.3523044	0.5520042	0.5553619	0.6671087	0.0453316	0.6715267	0.5225612	0.0109436	0.3531805	0.0206683	0.3327897	0.0376839	0.0169981	0.0195542	0.0871668	0.377963	0.5234886	0.0867702	0.0208905	0.0590297	0.1466056	0.3560946	0.536307	0.0869894	0.4655808	0.479213	0.5420041	0.3145992	0.393069	0.0352752	0.0199088	0.1995388	0.1485703	0.6629724	0.567282	0.4116824	0.0703158	0.0635286	0.6632065	0.0308147	0.6699689	0.5986474	0.2848546	0.5754787	0.5316205	0.3848161	0.5980842
36	700	0.404179	0.3675282	0.5049983	0.4396198	0.5608169	0.0353952	0.5301585	0.4465482	0.0131892	0.3823029	0.0087211	0.3369019	0.0450256	0.0168632	0.0080887	0.0976503	0.3876535	0.4865793	0.0812374	0.0048618	0.0426348	0.1377796	0.2871515	0.5298076	0.1138754	0.6780364	0.4552745	0.5107309	0.2782707	0.5294544	0.0369516	0.0384261	0.2304866	0.1533393	0.7252215	0.6766918	0.5740353	0.145532	0.0672862	0.6840799	0.0434481	0.6108887	0.6656184	0.3967614	0.555468	0.8108996	0.5537881	0.5048774
37	750	0.1433165	0.2909842	0.4525155	0.5080996	0.6792248	0.0411885	0.5444632	0.5832366	0.0136166	0.4242979	0.0065018	0.3834649	0.0173732	0.0234205	0.0024998	0.0839185	0.3695783	0.5061539	0.0776573	0.0145953	0.0152385	0.1368556	0.2868879	0.4597676	0.1056568	0.589321	0.4844853	0.3384344	0.1421373	0.3665719	0.1437995	0.0211257	0.1731433	0.1116951	0.606896	0.5897365	0.6149263	0.0610099	0.042982	0.5936686	0.0516494	0.6182096	0.5879389	0.4639732	0.7159555	0.6170273	0.7321804	0.5903998
38	800	0.1600488	0.2570358	0.5152233	0.5118599	0.7110518	0.0317969	0.5858743	0.5374098	0.0116118	0.4181832	0.0041456	0.3843646	0.021345	0.0076997	0.0078505	0.0711383	0.3290814	0.5270944	0.0747605	0.0234282	0.041008	0.2093247	0.1507762	0.3265646	0.1126804	0.5195552	0.4121777	0.4448957	0.1576663	0.3959243	0.0948952	0.0238225	0.1396959	0.1135282	0.548232	0.7302303	0.7431106	0.1344749	0.0380845	0.591724	0.0343524	0.5516209	0.6516055	0.4936424	0.6158169	0.6950565	0.621266	0.5692953
39	850	0.170999	0.3300608	0.5053648	0.3143289	0.6348432	0.0379657	0.6546086	0.3928615	0.016455	0.4049755	0.0277304	0.3803532	0.0330196	0.037736	0.003341	0.093597	0.4076088	0.436329	0.0536762	0.0053649	0.0341098	0.1393191	0.1142247	0.3246538	0.1155512	0.6459651	0.5148346	0.3544073	0.2316965	0.4117514	0.1652501	0.0117764	0.2525189	0.1185463	0.6076322	0.7142798	0.5928813	0.1016963	0.0394808	0.6307011	0.0224933	0.5388326	0.6004484	0.4567595	0.6405176	0.6463244	0.5316557	0.5977628
40	900	0.1575338	0.2480839	0.5625502	0.330453	0.5115121	0.0470388	0.6106036	0.3940226	0.0054417	0.3659091	0.0106362	0.3654991	0.0480443	0.0200309	0.016534	0.1151492	0.3406597	0.4922999	0.0747901	0.000952	0.0282727	0.2058189	0.1217556	0.1753946	0.0783061	0.676162	0.4094089	0.3860766	0.165107	0.4168653	0.1845329	0.0162967	0.2084141	0.1713502	0.6152958	0.5926469	0.5519504	0.123538	0.0592625	0.7670267	0.0280615	0.5744902	0.6300597	0.5814405	0.6525397	0.5993943	0.5340653	0.5109833
41	950	0.0935374	0.2682859	0.5448682	0.4094497	0.6983441	0.0420806	0.5552619	0.4757996	0.0182774	0.4335965	0.0155065	0.3504526	0.0313947	0.0250014	0.0188046	0.0823623	0.3490823	0.4671284	0.0519568	3.98e-05	0.049169	0.1399353	0.0840913	0.2016065	0.077897	0.6453371	0.4293579	0.2677011	0.1929937	0.4530494	0.1354914	0.017065	0.147908	0.1212365	0.6697355	0.6459375	0.6984967	0.075878	0.0549611	0.7726021	0.0507298	0.5772178	0.5682047	0.5132533	0.5590784	0.644508	0.5056674	0.5482828
42	1000	0.0788008	0.2374295	0.5461588	0.4256698	0.5745323	0.0363182	0.5681599	0.3992028	0.0091477	0.4729102	0.0114691	0.301386	0.0258152	0.035232	0.030736	0.0785548	0.3716078	0.4365293	0.0500011	0.0013477	0.0269491	0.2038325	0.1394497	0.1525791	0.1404802	0.6139657	0.4203141	0.2953776	0.175676	0.4108994	0.1841536	0.0195364	0.227754	0.11036	0.7131861	0.615061	0.6683196	0.0828214	0.0332929	0.6862247	0.0505183	0.5397951	0.555604	0.5069646	0.4740757	0.6455528	0.5839622	0.5947419
43	0	0.0848025	0.2770523	0.4926687	0.3107276	0.6284227	0.0548762	0.6571819	0.4457981	0.0228845	0.3656443	0.029229	0.4196773	0.0373837	0.0322964	0.0231607	0.0887683	0.3692298	0.4411772	0.0768452	0.0031743	0.035719	0.1192953	0.2153997	0.2380882	0.1233916	0.7323572	0.4369315	0.3261926	0.1398546	0.4686298	0.1706227	0.0188001	0.1721225	0.074762	0.5855169	0.6346758	0.5809342	0.0915266	0.0481117	0.5717832	0.0422817	0.6187024	0.7074512	0.5376086	0.6408517	0.6262539	0.5516249	0.5864213
44	50	0.1335257	0.2899561	0.4886014	0.3634908	0.6548389	0.0770348	0.5566408	0.4345745	0.0204348	0.2699189	0.0165832	0.2565936	0.0321722	0.0576846	0.0012807	0.1476299	0.3009243	0.503758	0.0507839	0.000792	0.0212148	0.1851927	0.1137122	0.1552499	0.0162249	0.5809977	0.4671892	0.3698533	0.2086092	0.4400982	0.2318632	0.0045435	0.1816499	0.100436	0.5325268	0.5761366	0.7063356	0.1136792	0.0521455	0.5707371	0.0391438	0.5282716	0.3052638	0.4480754	0.5711957	0.6644974	0.5821137	0.6457004
45	100	0.2225253	0.2154261	0.4529292	0.2377101	0.6261131	0.0349863	0.6389505	0.4307307	0.0065314	0.2190627	0.0163822	0.209527	0.022997	0.0664507	0.003696	0.1036439	0.4291915	0.494357	0.0453484	0	0.0509883	0.1396224	0.1462258	0.0820972	0.017009	0.5924872	0.5960272	0.3707115	0.1664247	0.5247832	0.2544429	0.0175123	0.1759337	0.1043237	0.615746	0.6138212	0.5826391	0.0644039	0.031602	0.5945012	0.0230329	0.589515	0.1887189	0.2938866	0.5739405	0.6725247	0.5968273	0.586551
46	150	0.1429892	0.255955	0.4384251	0.333709	0.4690874	0.0357937	0.6192376	0.434868	0.0035065	0.1278424	0.0167381	0.1191283	0.038794	0.0486293	0.0017749	0.1267923	0.3840205	0.5005215	0.091352	2.53e-05	0.0309249	0.1609869	0.062985	0.05931	0.0131567	0.6719486	0.5075563	0.3590434	0.2023048	0.5493851	0.1016537	0.0541858	0.241599	0.0961392	0.5452658	0.7140811	0.6638588	0.0674138	0.0689881	0.5815529	0.0322298	0.5458988	0.0447795	0.1583182	0.5417455	0.6468108	0.6007377	0.6098684
47	200	0.1953881	0.3138865	0.3764657	0.3733741	0.5370504	0.0361613	0.5382485	0.4772203	0.0049396	0.108071	0.0143608	0.1397839	0.0272328	0.0814553	0.0111816	0.0941399	0.368146	0.5857592	0.068911	6.62e-05	0.0189792	0.1460968	0.110244	0.0273987	0.0049629	0.6633436	0.4187341	0.3695796	0.2364489	0.3916597	0.0535743	0.04982	0.1957141	0.1044565	0.6587654	0.511339	0.6555692	0.1010076	0.0291561	0.4470932	0.0274061	0.5801701	0.0453444	0.07544	0.4511428	0.629796	0.6254021	0.5794112
48	250	0.1549547	0.3167183	0.4953516	0.3514326	0.6178788	0.0715658	0.6163528	0.4188853	0.0189792	0.0374248	0.013923	0.1640643	0.0181508	0.038146	0.0004859	0.1428339	0.4374065	0.5124096	0.0490348	4.32e-05	0.0306259	0.1848026	0.0780025	0.077455	0.0157207	0.6315848	0.5274562	0.3774178	0.2024129	0.3979941	0.0492319	0.0561474	0.2201128	0.0831627	0.5604465	0.5415473	0.5382764	0.081586	0.086391	0.6450927	0.032273	0.681425	0.0534374	0.036789	0.2960099	0.7811837	0.6149849	0.5182507
49	300	0.1993417	0.2315106	0.4970637	0.2658561	0.6824706	0.1164765	0.4690437	0.4842265	0.014122	0.033527	0.017192	0.1376855	0.067438	0.0419768	0.0004554	0.1384663	0.5092797	0.5588875	0.0630173	0.0001126	0.0349849	0.1479906	0.0687992	0.0921321	0.0078999	0.5768338	0.3957023	0.2739853	0.1295006	0.4871716	0.0150927	0.0154767	0.1962371	0.0896525	0.5519535	0.6582867	0.5788928	0.0698937	0.0755163	0.6802657	0.0328035	0.6592912	0.0244403	0.0177565	0.2100995	0.5543764	0.6414892	0.584614
50	350	0.2101618	0.2052176	0.5190786	0.4410692	0.5296155	0.0276738	0.6224497	0.4143539	0.0045878	0.0236689	0.0178015	0.1644754	0.0558298	0.068475	0.0003759	0.0756157	0.4416943	0.6770392	0.0516346	9.91e-05	0.0617031	0.1525251	0.0915912	0.0685118	0.0008454	0.678621	0.524761	0.3083202	0.2214607	0.434169	0.04873	0.0212884	0.1703358	0.1248784	0.6538466	0.6451222	0.5163737	0.1064457	0.0481108	0.5604805	0.0508525	0.5034644	0.0305387	0.0153234	0.19266	0.5238285	0.6065264	0.5727451
51	400	0.3218109	0.2649298	0.5164901	0.3984884	0.5841972	0.0337818	0.4563642	0.4727909	0.0092554	0.0064505	0.0116887	0.1217304	0.0208297	0.0404799	0.0037585	0.1029889	0.3572278	0.6034588	0.0825649	0	0.0372422	0.1408958	0.0926086	0.0660466	0.0102286	0.7130794	0.4616548	0.4077094	0.234748	0.4057245	0.0335053	0.037685	0.1775203	0.1479763	0.742331	0.7280129	0.3717236	0.080171	0.0490872	0.6609312	0.0632307	0.6636067	0.0480029	0.0095964	0.1841822	0.5988464	0.6072303	0.6731581
52	450	0.3452249	0.2247362	0.4974515	0.5042925	0.6129709	0.0550192	0.6533906	0.4521859	0.0054151	0.0019667	0.0345137	0.1496315	0.0297439	0.1607346	0.0163577	0.0831763	0.3793488	0.5754169	0.0745728	0.0001542	0.0337655	0.1542501	0.1416011	0.1184213	0.0124734	0.5154356	0.4132914	0.370916	0.2366188	0.4576445	0.0536157	0.0185809	0.1484732	0.1067985	0.6233186	0.6207884	0.2824684	0.0663394	0.0633629	0.5918281	0.0504148	0.5720358	0.0586176	0.0320505	0.2303263	0.618619	0.6734795	0.6042747
53	500	0.3357686	0.2484699	0.4761708	0.4550509	0.6485422	0.0591332	0.638434	0.5572695	0.0096221	0.0054774	0.011776	0.1775547	0.0376031	0.0588046	0.0037653	0.0784178	0.3494114	0.4775097	0.0817162	0.0020937	0.0427474	0.1869541	0.2399797	0.1803032	0.0035764	0.6566825	0.5100772	0.4390276	0.3293419	0.4467343	0.0252332	0.0285174	0.1909213	0.0818025	0.7012493	0.6487721	0.1640407	0.1033398	0.0652836	0.6071267	0.03286	0.6340223	0.0328846	0.0292905	0.1387473	0.6695979	0.5225844	0.5263622
54	550	0.4040542	0.3307546	0.5797615	0.4227864	0.6749399	0.0297327	0.5220228	0.5619199	0.0186515	0.2739586	0.0082241	0.3491458	0.0422076	0.0238432	0.0034696	0.073367	0.3511952	0.5403753	0.088706	0.0719635	0.0558465	0.1270167	0.2650016	0.3684884	0.0907893	0.559251	0.5012422	0.4997105	0.3439888	0.5238678	0.0317289	0.0332149	0.1527369	0.1019749	0.6258926	0.5268686	0.480457	0.0636669	0.058743	0.8249578	0.0186779	0.6074667	0.4523254	0.0997997	0.4128264	0.7606684	0.5019475	0.5495139
55	600	0.3208	0.312077	0.549185	0.5232008	0.6411379	0.0462184	0.540346	0.4168111	0.0528666	0.2982871	0.0067295	0.2412941	0.0511289	0.0225511	0.0032883	0.062667	0.2976475	0.4859302	0.1187224	0.1340078	0.0393805	0.1661719	0.3266759	0.4505533	0.1121427	0.6327553	0.4464648	0.4773318	0.207734	0.5151746	0.0283347	0.0251112	0.1689963	0.0780009	0.6114792	0.6110349	0.5226214	0.1129538	0.0511428	0.6043585	0.040843	0.5621726	0.5083911	0.2563617	0.5176083	0.6428805	0.4862048	0.4301713
56	650	0.2095106	0.2325723	0.4564832	0.3924555	0.7369953	0.0409335	0.6165518	0.4175626	0.0229368	0.3954594	0.0135044	0.320586	0.0255878	0.0025268	0.012306	0.0984787	0.3951614	0.4906982	0.0751278	0.0813211	0.0620367	0.1325699	0.3221379	0.317787	0.1091618	0.5750142	0.5726846	0.4451204	0.2560633	0.4376096	0.0287032	0.0033158	0.261169	0.0984328	0.6512807	0.7081	0.5847066	0.1099451	0.0226984	0.5346854	0.0488704	0.6480332	0.5235796	0.4095548	0.5588021	0.5634608	0.6552891	0.5043277
57	700	0.2432363	0.2554795	0.4975031	0.4649371	0.5624733	0.0194904	0.6479467	0.4065534	0.0082391	0.4298332	0.0075708	0.4317645	0.0103244	0.025101	0.0044262	0.1017796	0.3211624	0.4731112	0.0685407	0.0396089	0.0358777	0.1421474	0.2808494	0.3364472	0.1095583	0.6396279	0.4465214	0.4644778	0.2898841	0.4628457	0.0736322	0.0220381	0.2259112	0.1522131	0.5109081	0.7635337	0.565018	0.1386898	0.0779153	0.5828601	0.04124	0.6093876	0.5680171	0.3683492	0.5663815	0.6838635	0.657181	0.54437
58	750	0.1606186	0.2392501	0.5450659	0.342151	0.664425	0.047073	0.7572144	0.419586	0.0154719	0.3448431	0.0086871	0.3961061	0.0141823	0.0198356	0.0023852	0.095712	0.3800205	0.4771398	0.0533922	0.0332893	0.0445838	0.1747643	0.1646229	0.3441272	0.1002084	0.6875059	0.4999974	0.2829995	0.1832829	0.4626027	0.063524	0.0129373	0.1966337	0.0727449	0.5794696	0.6256591	0.5417631	0.0771063	0.0984356	0.5574283	0.0520461	0.6078673	0.6957483	0.4123292	0.5622548	0.6139076	0.5313124	0.5886041
59	800	0.1351319	0.2607831	0.5153658	0.4422349	0.7001502	0.0287087	0.6237898	0.3955991	0.0078636	0.4540213	0.0092921	0.4560517	0.0274214	0.0138153	0.0254553	0.1389536	0.513304	0.4803876	0.0906923	0.004563	0.0417062	0.1361242	0.100714	0.2863519	0.1608306	0.5451068	0.366063	0.3883894	0.2453991	0.4222791	0.1283555	0.0212009	0.1883979	0.1324751	0.6077763	0.605306	0.6632597	0.0703926	0.1003345	0.5992986	0.0385717	0.667049	0.5528794	0.4049166	0.692208	0.6695884	0.702144	0.5518497
60	850	0.1014227	0.1576072	0.428154	0.3887676	0.6127805	0.0482019	0.6586385	0.3929944	0.0106732	0.4832306	0.0101003	0.3233642	0.0520932	0.0127669	0.0167059	0.0931504	0.3360345	0.4106308	0.0470051	0.011299	0.0603821	0.1213384	0.1518999	0.1457745	0.0892768	0.6701081	0.4310445	0.3262594	0.1649279	0.4179099	0.1275442	0.0444356	0.1828005	0.0861746	0.6202033	0.6071725	0.6445284	0.1086547	0.0514302	0.6439881	0.0446698	0.6534295	0.6260371	0.4688618	0.6195197	0.5918153	0.6760389	0.593979
61	900	0.1464802	0.2086976	0.5627296	0.2431168	0.5462501	0.0288601	0.6098326	0.4096856	0.0165143	0.4544776	0.0066351	0.3383721	0.0433481	0.0154049	0.0337574	0.1103084	0.4312551	0.4565152	0.0549374	0.0029358	0.0350829	0.1445675	0.1280005	0.1413144	0.1045475	0.5849188	0.4164004	0.3994744	0.1518101	0.5770544	0.168402	0.0102265	0.1761782	0.2071896	0.6456299	0.6302843	0.6070995	0.0907942	0.03445	0.6767782	0.0403715	0.5457394	0.6615828	0.4498611	0.5826316	0.5634147	0.56231	0.5904115
62	950	0.1013055	0.2070141	0.5127032	0.334231	0.6040865	0.0310325	0.663187	0.3615062	0.0177799	0.4532522	0.023709	0.3505373	0.0251004	0.0331095	0.0204106	0.1062342	0.4580882	0.4942128	0.0369214	0.0042522	0.0424771	0.1562535	0.1385701	0.1483238	0.142049	0.6161543	0.4500382	0.3118731	0.1791511	0.4387658	0.1283606	0.0059127	0.1623552	0.1302722	0.7480723	0.7159215	0.5441978	0.1061311	0.0410775	0.6805148	0.0701194	0.5735146	0.6776159	0.4220719	0.5077827	0.5577659	0.546011	0.5817235
63	1000	0.1238561	0.2468682	0.418064	0.3473661	0.639126	0.0229366	0.6005947	0.4879188	0.0106836	0.518879	0.0120825	0.346093	0.0278581	0.0192356	0.0137531	0.1248327	0.3298105	0.4038148	0.059261	0.0031615	0.0335416	0.1379101	0.103544	0.2063181	0.1412929	0.6290707	0.3830636	0.3496506	0.138133	0.4793352	0.2068068	0.0185704	0.2029827	0.0958333	0.6937576	0.6820207	0.7012115	0.1095846	0.0500642	0.6074305	0.0444541	0.483351	0.5546802	0.4505153	0.5528729	0.5707688	0.4983238	0.5861892
64	0	0.1193693	0.2584332	0.5641183	0.3153447	0.4879765	0.0444029	0.7434224	0.4294178	0.0163506	0.4397234	0.0121367	0.2853763	0.0380651	0.0097068	0.0013486	0.1225907	0.3166022	0.3963996	0.0601946	0.0006793	0.0264451	0.1442111	0.0782678	0.1551999	0.1274571	0.6490405	0.56873	0.3265825	0.2016728	0.4367562	0.2320393	0.0236781	0.1746886	0.1235847	0.5530207	0.5912592	0.5721903	0.1068269	0.0508226	0.6799271	0.0338499	0.6660832	0.6996639	0.5870385	0.6080502	0.6939094	0.6252594	0.5071399
65	50	0.1611382	0.2366915	0.4809023	0.2796976	0.4446428	0.0355814	0.5955161	0.2606359	0.0297381	0.3724103	0.0179439	0.3421988	0.0298503	0.0158697	0.0048832	0.1483039	0.3927439	0.4216562	0.0858446	0.0090753	0.4068589	0.1511025	0.0994466	0.0829316	0.1321576	0.4753486	0.5348556	0.4005832	0.1990713	0.5724763	0.173053	0.0107947	0.1936274	0.0912097	0.555971	0.1558773	0.5670984	0.0938039	0.0397652	0.6744544	0.0704573	0.2689334	0.5682505	0.5578355	0.5433677	0.5683379	0.5463598	0.4839133
66	100	0.1901328	0.1747534	0.480566	0.219523	0.3254591	0.0472536	0.4774564	0.1809115	0.0203579	0.6138497	0.033018	0.3897225	0.0251588	0.0222939	0.0312643	0.2083123	0.4575306	0.536019	0.0785022	0.0092909	0.5709665	0.1809581	0.0824338	0.0582731	0.1122673	0.5566317	0.3753751	0.3701551	0.161776	0.5010507	0.2456574	0.007975	0.160033	0.0979151	0.6849215	0.0790492	0.601106	0.0832447	0.0659846	0.6676363	0.0416458	0.1986655	0.6314381	0.4665206	0.6571352	0.644415	0.6365766	0.5595643
67	150	0.2040306	0.1412284	0.469305	0.2332264	0.2645331	0.0761759	0.6458293	0.1313415	0.0157746	0.3359974	0.0423921	0.4242364	0.0337293	0.0528849	0.0453556	0.1485688	0.5187039	0.4982805	0.0494117	0.0170824	0.5216894	0.1581231	0.0615473	0.0088767	0.0947887	0.5554048	0.3489992	0.2878696	0.2050361	0.6505175	0.1851087	0.0055471	0.2160292	0.119662	0.6471784	0.0352762	0.5123952	0.0865282	0.0592448	0.5279036	0.0633778	0.2159727	0.6062661	0.453998	0.5942858	0.72876	0.5255598	0.5492064
68	200	0.3422363	0.1137356	0.524382	0.2439809	0.2958909	0.1012681	0.585683	0.162163	0.005993	0.4238134	0.0399981	0.4302668	0.0272246	0.0410519	0.0893279	0.2542577	0.6823885	0.5983496	0.0651493	0.007949	0.5450271	0.188521	0.0991253	0.0144295	0.0394499	0.5668179	0.3753037	0.3712673	0.1663833	0.6035493	0.1250319	0.0085946	0.245729	0.1223385	0.5019998	0.0392823	0.4973305	0.0980472	0.0389881	0.6365111	0.0587074	0.2119039	0.5137749	0.4164578	0.6192412	0.6694585	0.6196097	0.5790713
69	250	0.419647	0.1200838	0.5172016	0.2285302	0.2776527	0.0572431	0.6751854	0.2250326	0.0103887	0.313164	0.0534652	0.4871746	0.0310613	0.0567638	0.1409622	0.2818611	0.5205984	0.5049877	0.0429819	0.0099226	0.5917144	0.1644826	0.0732697	0.0126471	0.0627551	0.5963573	0.3943648	0.4156615	0.2388819	0.7670324	0.178539	0.0176378	0.2061643	0.0916731	0.6389225	0.0385315	0.2939999	0.1164743	0.0489815	0.6582621	0.0481698	0.1681607	0.6487741	0.4476985	0.6039063	0.6296458	0.5330457	0.5781664
70	300	0.5766665	0.1694585	0.5707158	0.3106029	0.2118163	0.0987302	0.7936758	0.171603	0.0049878	0.3869356	0.0761151	0.6003785	0.0359775	0.1021203	0.2503042	0.2329827	0.4879143	0.5307091	0.0525827	0.0362906	0.5864833	0.1403892	0.1114872	0.0039697	0.1574156	0.5247474	0.4984643	0.3409092	0.3247933	0.6455959	0.1718059	0.0103053	0.196341	0.0775023	0.5130456	0.0480996	0.1417135	0.0829295	0.059347	0.6778482	0.0294583	0.1964155	0.6733385	0.5075291	0.5181954	0.6155474	0.513527	0.5322067
71	350	0.4878475	0.1709106	0.470264	0.3161084	0.2841176	0.1283421	0.6118915	0.1321981	0.0089752	0.459075	0.0577234	0.5041906	0.0381507	0.0823051	0.2694267	0.2668883	0.5575952	0.5338204	0.0395372	0.0126017	0.6226113	0.1849494	0.1926526	0.0362695	0.1223472	0.4428747	0.3918124	0.3078789	0.3692156	0.6525351	0.1638965	0.0079722	0.2187183	0.0752433	0.6472544	0.031938	0.1770758	0.0980214	0.07379	0.6372764	0.0601591	0.1362051	0.660732	0.4618404	0.5619429	0.5665726	0.6019651	0.5296643
72	400	0.4767987	0.1868062	0.5326608	0.2890659	0.2340012	0.1754784	0.5058076	0.1720835	0.0015908	0.4349977	0.1167114	0.4742648	0.089479	0.0771086	0.2880662	0.3227292	0.5701302	0.4602051	0.071673	0.0339064	0.582182	0.145738	0.276219	0.0468608	0.0874689	0.4815215	0.4369813	0.3380744	0.5183414	0.5519176	0.1834176	0.0173425	0.2045858	0.1010313	0.5447025	0.0289595	0.1379189	0.1440562	0.0353092	0.5972833	0.0452987	0.1063735	0.6587473	0.4625941	0.6350113	0.5640641	0.6067032	0.4473187
73	450	0.4749434	0.2182252	0.5053485	0.3514791	0.242227	0.1016776	0.7244206	0.1325283	0.00186	0.5103418	0.1296025	0.6321443	0.038848	0.0704834	0.1945232	0.3171719	0.5505922	0.5482965	0.0753396	0.0272661	0.6487944	0.1274716	0.3264948	0.1811219	0.1328618	0.5460449	0.3683175	0.2733179	0.5654423	0.5976015	0.1843613	0.0210898	0.1998726	0.0823233	0.7005258	0.049568	0.0834286	0.0879297	0.074298	0.7077419	0.0885581	0.2011908	0.6679868	0.4180239	0.6064649	0.6604736	0.5609177	0.3736204
74	500	0.5663702	0.3260531	0.5974077	0.2713703	0.3794245	0.0992814	0.6232816	0.1723312	0.0036793	0.5114764	0.0881203	0.6061114	0.0464015	0.1233554	0.1933846	0.3061656	0.4442741	0.5704812	0.0631134	0.072407	0.5449447	0.112284	0.3228719	0.1708784	0.1769376	0.5488738	0.4635208	0.243325	0.4822313	0.6289513	0.1599027	0.0295301	0.2578814	0.0925324	0.6029767	0.0295471	0.0873578	0.1238001	0.0668746	0.6481358	0.0635468	0.1823489	0.6289727	0.4409625	0.6704171	0.5646541	0.6325527	0.3396622
75	550	0.4981462	0.2273162	0.5261479	0.3643827	0.4929293	0.0995629	0.5805589	0.3583281	0.0110297	0.369154	0.1419205	0.5635891	0.0314914	0.0823784	0.1541161	0.2637613	0.6139676	0.5422712	0.0571809	0.0148376	0.263427	0.0841205	0.3070507	0.3930472	0.2260593	0.6219932	0.4810589	0.2632917	0.477703	0.4579202	0.1916898	0.0120535	0.2382953	0.1310716	0.557229	0.687722	0.3095624	0.1155538	0.0530295	0.5850883	0.0651391	0.4520955	0.6772281	0.5082944	0.6803254	0.6431995	0.4692945	0.3997345
76	600	0.5153653	0.2104764	0.6777891	0.4310097	0.6612278	0.0536183	0.538614	0.4351398	0.0093472	0.4303553	0.081084	0.4423659	0.059743	0.0810167	0.0779628	0.2060511	0.5572904	0.5539429	0.0587824	0.0065698	0.0506674	0.1638091	0.3857176	0.4947446	0.1263036	0.6166161	0.4561229	0.2594434	0.2704833	0.4944152	0.1867235	0.0139832	0.2075947	0.1411651	0.651983	0.5095089	0.5702397	0.0897499	0.0613236	0.6331746	0.0257855	0.5194589	0.6385627	0.5116915	0.5925198	0.640119	0.5157353	0.4806855
77	650	0.2527385	0.2783628	0.573119	0.6543791	0.6177031	0.0573088	0.5452584	0.3937101	0.0076107	0.3908939	0.0415816	0.4186236	0.0235947	0.044813	0.0574263	0.1226638	0.3659068	0.5621046	0.0621419	0.005432	0.058581	0.126792	0.3793337	0.5138205	0.0933868	0.6609589	0.4950713	0.3081435	0.2784712	0.459714	0.195938	0.0055938	0.1772352	0.1141304	0.5643522	0.5138235	0.5926337	0.1207328	0.0768872	0.6813271	0.0463415	0.5269789	0.676608	0.5289568	0.6027339	0.6883151	0.5924251	0.449377
78	700	0.207771	0.3322406	0.5023258	0.5272484	0.6272759	0.0402745	0.641004	0.4276341	0.0233446	0.431257	0.0283544	0.3953686	0.0243789	0.0385684	0.0261533	0.176739	0.4320512	0.4550229	0.0516024	0.000782	0.044103	0.2278984	0.305997	0.3631251	0.0943687	0.6632166	0.5716606	0.283716	0.1939532	0.4762832	0.2259071	0.0206367	0.1865709	0.1561911	0.552281	0.6553726	0.6093173	0.0807928	0.0336258	0.5899201	0.0527352	0.6102806	0.6995155	0.479115	0.5396728	0.5379855	0.5831931	0.4476113
79	750	0.2164742	0.3160706	0.4024692	0.4741262	0.5683606	0.0572393	0.622109	0.3745094	0.0111253	0.4382427	0.0215375	0.4289932	0.0636684	0.027427	0.0105925	0.0984984	0.3624294	0.4357011	0.0647558	0.0014713	0.0457601	0.2109203	0.2667361	0.4176177	0.1451017	0.6008049	0.4287503	0.2970634	0.2296901	0.4423033	0.2052159	0.0262248	0.2443814	0.087618	0.7270639	0.5698198	0.6004519	0.1359885	0.0541662	0.6750007	0.0363959	0.5041202	0.6654398	0.4498043	0.6830151	0.6814096	0.640162	0.5199409
80	800	0.2159298	0.2424498	0.6240903	0.3241115	0.5662974	0.0533573	0.7619746	0.5337993	0.0086218	0.3479227	0.0408876	0.4374608	0.0317679	0.0251436	0.0105718	0.1364459	0.3243901	0.4907894	0.0605528	0.0059067	0.0542923	0.1424696	0.2253978	0.3702823	0.1142131	0.5975422	0.3839949	0.2353385	0.1797466	0.4291225	0.174051	0.0075509	0.1845003	0.1652179	0.6763128	0.6409075	0.6753631	0.1178349	0.0513272	0.520119	0.0474275	0.5688632	0.5454242	0.4605942	0.5739085	0.701502	0.6100213	0.4859028
81	850	0.1740639	0.2436405	0.5797179	0.4717314	0.6087672	0.0474205	0.5672976	0.4964516	0.0045769	0.4174111	0.0059213	0.2857456	0.0548901	0.0097516	0.0087026	0.0823819	0.3752502	0.5212689	0.0882816	0	0.0422517	0.2013897	0.165671	0.2288964	0.1113317	0.6576135	0.410282	0.2882405	0.2269678	0.5235856	0.1736766	0.0146416	0.2161252	0.0897139	0.7279392	0.6112038	0.4971147	0.1342992	0.0569548	0.6253146	0.0465572	0.6759662	0.6395237	0.6299522	0.671177	0.6472578	0.5674932	0.5646958
82	900	0.1586338	0.2501878	0.4790666	0.334624	0.6295972	0.0414274	0.8088862	0.4400832	0.0236095	0.5316592	0.0293201	0.3919453	0.0432522	0.0256174	0.0147254	0.1234461	0.437217	0.3842745	0.058595	0.0023206	0.0454128	0.1224792	0.1368318	0.2055336	0.1392382	0.6073694	0.4971511	0.3118579	0.1609185	0.3526989	0.1786098	0.0100558	0.1750157	0.1395599	0.6029471	0.619019	0.6332081	0.0712777	0.0443104	0.5974724	0.0398467	0.5781937	0.698255	0.5296742	0.6082143	0.5945613	0.5147304	0.4710476
83	950	0.124146	0.22225	0.4609231	0.3941116	0.6427523	0.02083	0.6594887	0.3487613	0.0062	0.5347228	0.0301296	0.3849061	0.0361577	0.0125164	0.0098408	0.0957364	0.3649455	0.33299	0.0613749	0.0017607	0.0332745	0.135625	0.204592	0.1266403	0.1464126	0.6828625	0.4738581	0.3318058	0.1866667	0.3343087	0.2418599	0.0169314	0.2064743	0.0988495	0.5688287	0.747682	0.7157257	0.0738441	0.0797866	0.5804156	0.0332527	0.6317413	0.5437603	0.6848752	0.5724366	0.6495688	0.5833871	0.5549259
84	1000	0.0775305	0.2847954	0.4663153	0.2903735	0.6162869	0.0273996	0.6025096	0.4387891	0.0076634	0.4525884	0.0183262	0.3888269	0.0265328	0.0549186	0.0163598	0.1495179	0.3376172	0.4180896	0.0343493	0.0101478	0.0506175	0.1347617	0.1800769	0.1125626	0.1317149	0.590337	0.5415677	0.3814498	0.2095813	0.4709151	0.2506831	0.0169648	0.1701941	0.0659526	0.5808546	0.6792009	0.7537548	0.0692341	0.0773441	0.567337	0.0417816	0.6018397	0.6138143	0.4085554	0.6364181	0.5548495	0.5471074	0.6385972
85	0	0.1674224	0.2262455	0.5039625	0.3131865	0.5031848	0.0711074	0.6651286	0.4800723	0.0054608	0.4575216	0.0307336	0.2693446	0.0815335	0.0107544	0.0092614	0.0719268	0.4100945	0.5271568	0.0316421	0.0041884	0.0252083	0.1749583	0.1476832	0.0765996	0.0871026	0.5460554	0.4680607	0.3029191	0.1997248	0.6078943	0.2394375	0.0163393	0.2154448	0.117721	0.5381804	0.5971229	0.5633992	0.0994442	0.0493399	0.6362818	0.0465461	0.6771883	0.5984708	0.5963256	0.6932562	0.5805759	0.5832417	0.524624
86	50	0.0323437	0.1997043	0.5515249	0.3163814	0.6707382	0.0562244	0.6374993	0.4481587	0.0061842	0.4112839	0.0360697	0.34652	0.0263822	0.0130937	0.0206109	0.1041151	0.3959433	0.51457	0.0609037	0.0032228	0.0321823	0.1846862	0.1194815	0.0957284	0.1096397	0.5643518	0.4347097	0.4261509	0.1523635	0.5331724	0.2128566	0.0099666	0.2060426	0.1142147	0.7778632	0.2380838	0.618856	0.0987222	0.112515	0.5302743	0.3300721	0.4057641	0.6999235	0.5360199	0.4352938	0.1611024	0.4939349	0.5419134
87	100	0.0328059	0.1836863	0.6763789	0.4169334	0.5440781	0.044992	0.5691486	0.5493354	0.0360173	0.4285432	0.0171974	0.2807782	0.0329675	0.017837	0.0074334	0.0581013	0.3454146	0.3477366	0.0591686	0.0001749	0.0325795	0.2712865	0.1063252	0.2336486	0.103876	0.6213409	0.3861969	0.2700223	0.1978209	0.4859849	0.2405001	0.0093661	0.1993798	0.0994007	0.6364597	0.1215299	0.4855736	0.1174693	0.0475376	0.6273406	0.3521728	0.2388902	0.6113862	0.5735664	0.4998007	0.0537049	0.4210799	0.4338534
88	150	0.0205377	0.1664336	0.6901549	0.4637734	0.60645	0.0263302	0.7007162	0.5937592	0.0124981	0.3726384	0.0156369	0.3385328	0.0459204	0.0228437	0.0152739	0.0474536	0.3556315	0.1788308	0.0682669	0	0.0374724	0.4368575	0.0998064	0.2945908	0.1993758	0.583894	0.480427	0.2976559	0.1693247	0.5538407	0.2165786	0.0042179	0.2108977	0.0891109	0.6852974	0.1823872	0.2673102	0.1119085	0.0909847	0.7673931	0.4075249	0.2403837	0.5431232	0.6526554	0.6665316	0.0756813	0.4155939	0.3043689
89	200	0.037651	0.2185025	0.6738968	0.4353746	0.68518	0.0280266	0.6555591	0.5479807	0.0286793	0.3863621	0.0111396	0.4148484	0.0349146	0.0170041	0.0070076	0.0230286	0.3530403	0.1045405	0.065961	1.01e-05	0.0283326	0.3811734	0.1573647	0.3117074	0.1133081	0.5032023	0.3639758	0.2431249	0.3150611	0.3905184	0.2226633	0.0023922	0.1968765	0.06457	0.7287657	0.1401164	0.0879378	0.0830096	0.0616567	0.7734674	0.3414659	0.2990543	0.6160219	0.6278309	0.491174	0.0698069	0.2376619	0.2585344
90	250	0.039112	0.2209534	0.707712	0.4683303	0.6359679	0.0452769	0.6309471	0.6300015	0.0175779	0.4535974	0.0057428	0.4034673	0.0271407	0.0223377	0.0187235	0.0135415	0.4278924	0.053328	0.0594865	0.0008731	0.0302762	0.3746501	0.2285408	0.4824909	0.1517753	0.4738769	0.3931914	0.240112	0.510701	0.3842398	0.229816	0.0002168	0.2262564	0.0674651	0.5968374	0.141627	0.0324052	0.073461	0.03587	0.5780243	0.4241343	0.2685822	0.5567057	0.6615357	0.6505003	0.0427247	0.0931216	0.1544526
91	300	0.0331538	0.2838103	0.6170166	0.4265772	0.6214218	0.0492072	0.594726	0.5400242	0.0243292	0.4475636	0.0077045	0.319843	0.0084232	0.0115893	0.0078588	0.02642	0.3439222	0.0752785	0.0541426	0.0003054	0.0369705	0.3782937	0.4390035	0.4951929	0.210944	0.5148012	0.3413453	0.2422728	0.5683746	0.4167974	0.253573	0.0029306	0.2731583	0.0688106	0.5646053	0.1420873	0.0077126	0.0762187	0.0670911	0.6979283	0.4239959	0.2868663	0.7124592	0.6569333	0.6255429	0.0554279	0.0783882	0.0986264
92	350	0.0548225	0.1876453	0.5933473	0.4908986	0.6476187	0.0907066	0.6770563	0.4899217	0.0445731	0.5215343	0.0083565	0.2785978	0.0311915	0.0104362	0.0069148	0.0280725	0.3183444	0.0414988	0.0389517	8.2e-05	0.0361875	0.3403573	0.506464	0.5364171	0.3375103	0.4269074	0.346341	0.2821678	0.6491144	0.3862244	0.2671254	0.0005827	0.2175411	0.1244958	0.6839035	0.1513422	0.0205636	0.183327	0.0727326	0.4632468	0.4469914	0.2752685	0.7339759	0.5018449	0.6856835	0.0658849	0.0427342	0.0565694
93	400	0.0465727	0.188131	0.6845471	0.4623742	0.5333191	0.0470575	0.6311484	0.6270152	0.0314799	0.4976975	0.0037715	0.2681579	0.030944	0.0263932	0.023636	0.0505178	0.2735855	0.0288893	0.0485126	0.0001796	0.0564356	0.440619	0.5843115	0.5782252	0.3463393	0.5542361	0.3880773	0.2246776	0.5330567	0.4196237	0.3329853	0.0003581	0.2652794	0.107854	0.6111495	0.1291203	0.0158583	0.1005568	0.0576646	0.6151687	0.337595	0.2740324	0.6568945	0.5883285	0.6212035	0.0600318	0.0559713	0.0280154
94	450	0.0424916	0.2491625	0.6316192	0.314875	0.6712607	0.0416541	0.5625004	0.5529504	0.0353844	0.4323179	0.0190195	0.4002011	0.0282649	0.0258239	0.0072542	0.0601409	0.2689569	0.0299866	0.0310451	5.12e-05	0.03504	0.4579181	0.6029992	0.5766267	0.3321696	0.6150328	0.2875305	0.2464894	0.6704654	0.4085103	0.2382232	0.0011942	0.2110513	0.0540749	0.6370217	0.2147484	0.0076842	0.1134647	0.0631248	0.5486089	0.3718322	0.3040289	0.6585466	0.7038727	0.6175209	0.1099197	0.0383608	0.0179079
95	500	0.0451735	0.2571234	0.6280232	0.4040678	0.6185785	0.0250828	0.5748465	0.5498887	0.0154261	0.4305252	0.0111206	0.3714399	0.0329943	0.0246251	0.0099833	0.0198886	0.3374351	0.0407992	0.015315	0.0001363	0.0410392	0.5066075	0.6353574	0.6552235	0.3211378	0.5196115	0.3839283	0.2415499	0.6101268	0.4329635	0.2451386	0.0008277	0.1969601	0.0596222	0.571169	0.1387251	0.0282964	0.1280702	0.0889073	0.5054899	0.4068536	0.246046	0.5842215	0.6249623	0.5839557	0.068936	0.0171779	0.0269822
96	550	0.2604449	0.2438171	0.5350557	0.3842219	0.5775987	0.0558095	0.5913098	0.5498473	0.0138599	0.5026869	0.0057567	0.4370989	0.0458931	0.0138178	0.0082041	0.0657489	0.3396516	0.2210792	0.032916	0.0068371	0.0455677	0.3995842	0.5461844	0.6310588	0.3014913	0.6704616	0.4017277	0.3141925	0.6618811	0.3787227	0.2598726	0.0094515	0.2466408	0.0977178	0.6049951	0.601314	0.2441583	0.1215921	0.0364514	0.6250858	0.0859146	0.4732527	0.6494413	0.5646411	0.6331463	0.4474295	0.1934777	0.082716
97	600	0.3930466	0.2360364	0.5495585	0.5502006	0.6073978	0.0324485	0.5812165	0.5232055	0.0148461	0.3681001	0.0431788	0.3825077	0.0225639	0.018069	0.0151363	0.0513648	0.3290221	0.3233999	0.0425966	0.0029935	0.0257991	0.296325	0.4580968	0.5410945	0.1652313	0.6588787	0.4172584	0.2954383	0.4291291	0.3667989	0.2381777	0.0136737	0.2142394	0.0853133	0.5999455	0.6048046	0.5818044	0.1108872	0.0421371	0.5431711	0.040168	0.5633372	0.5964779	0.5029818	0.5154215	0.54389	0.4359641	0.2134043
98	650	0.423832	0.2704029	0.5745339	0.4226627	0.6025198	0.056331	0.6826901	0.5058293	0.0118277	0.2495329	0.0057461	0.3776169	0.0119634	0.0157271	0.0095733	0.072673	0.3102104	0.4295679	0.0419945	0.0021167	0.0320433	0.234358	0.4252061	0.4498642	0.1647522	0.522069	0.33166	0.2983127	0.2466704	0.3783323	0.1823875	0.0228939	0.2011638	0.1309611	0.6460897	0.62165	0.6287929	0.0756485	0.0332944	0.5977527	0.0418384	0.6827124	0.6442362	0.559064	0.6317722	0.6064627	0.4529531	0.3935835
99	700	0.165133	0.2233362	0.4924434	0.458433	0.5535989	0.0316162	0.7951119	0.5843722	0.0121543	0.3627121	0.0068072	0.3338503	0.0312344	0.038275	0.0099394	0.1248596	0.3217869	0.6019242	0.0641253	0.0004621	0.0262258	0.1527277	0.279507	0.4083665	0.102243	0.5491305	0.3915142	0.3324749	0.2615713	0.4534562	0.22775	0.0346737	0.2295938	0.1371955	0.6608627	0.5891533	0.6156031	0.1168054	0.1113459	0.7738962	0.0212521	0.6063828	0.7300792	0.4315871	0.5662215	0.6466853	0.5499273	0.5295926
100	750	0.2656033	0.3003377	0.5730159	0.4110516	0.6240214	0.0374708	0.6803645	0.4344526	0.0121437	0.4530208	0.0239134	0.3488353	0.0384636	0.0264859	0.0161928	0.1145824	0.3386038	0.4406915	0.0532192	0.0011441	0.0279495	0.147606	0.3336246	0.3305289	0.0961408	0.6016178	0.3994454	0.3107602	0.1639579	0.4331597	0.2262946	0.0257175	0.200425	0.1025424	0.4982581	0.6529182	0.7298771	0.0629175	0.0405535	0.5296198	0.0326744	0.6540604	0.6391997	0.4222469	0.6374268	0.6376821	0.5684647	0.4705692
101	800	0.2127721	0.3091343	0.573603	0.4206653	0.60057	0.0386803	0.7052593	0.4344352	0.0115084	0.4187497	0.0259433	0.3759932	0.023062	0.0306897	0.0217594	0.1156505	0.3429231	0.4202455	0.0213452	0.0009738	0.0420807	0.1363549	0.1873521	0.3674034	0.0886353	0.6668648	0.3721593	0.3147894	0.2829872	0.3911934	0.2518292	0.017048	0.2043075	0.1508183	0.5836144	0.7392584	0.5704029	0.0750222	0.0671344	0.577471	0.0369562	0.6011834	0.5925141	0.4596717	0.5601367	0.5836579	0.5189749	0.5862553
102	850	0.2239732	0.20469	0.5375796	0.3967498	0.5433096	0.0547671	0.60565	0.388918	0.002447	0.510567	0.0083412	0.2944658	0.0318636	0.006965	0.0116517	0.0666657	0.2280387	0.480441	0.0529699	0.0021703	0.0730681	0.1461059	0.1635246	0.37228	0.1223512	0.6650231	0.4168831	0.3929892	0.1612328	0.352417	0.1798331	0.009675	0.1763243	0.1053332	0.7708585	0.6480149	0.6514866	0.0791197	0.0454395	0.5586146	0.0360484	0.5409467	0.6849808	0.5135459	0.6533814	0.4863342	0.6257984	0.5054303
103	900	0.1442354	0.200019	0.4294622	0.3366526	0.6969842	0.0315417	0.5544669	0.3934269	0.0246731	0.4949252	0.0104877	0.3502087	0.0274768	0.0197522	0.0066751	0.0449517	0.3308886	0.539148	0.0454261	0.0034084	0.0320255	0.198367	0.127601	0.264944	0.1466654	0.7398478	0.4457559	0.3524516	0.242873	0.5117126	0.1459751	0.0116136	0.2198344	0.0990337	0.5346163	0.5228077	0.8253394	0.0578414	0.0328863	0.7351646	0.0442288	0.5876765	0.7018334	0.4632135	0.6265917	0.5306045	0.5233957	0.5229612
104	950	0.1134152	0.2184126	0.5059694	0.3014516	0.5694089	0.0630834	0.6026742	0.4663119	0.0113949	0.5237263	0.0223982	0.3059208	0.0158405	0.0176929	0.0120414	0.0973539	0.3460188	0.4912798	0.0352807	0.0020112	0.0454131	0.1870203	0.0828179	0.1360621	0.0826901	0.630206	0.4317378	0.3034196	0.2080438	0.4988079	0.133567	0.0062043	0.2599892	0.1009816	0.5920133	0.5684972	0.6751607	0.0608446	0.0759459	0.6925024	0.027091	0.5763116	0.6896468	0.5573539	0.5126743	0.6550418	0.687887	0.522145
105	1000	0.1096441	0.1355488	0.5258231	0.3847288	0.64566	0.0262379	0.6704535	0.3823454	0.0158637	0.4892024	0.0187339	0.3685118	0.0131421	0.0184254	0.0246405	0.0900772	0.332386	0.4886081	0.0631023	0.0097513	0.0432382	0.1069543	0.1561643	0.134665	0.1060329	0.7588149	0.4076871	0.2911566	0.1371143	0.4010032	0.2491572	0.0155337	0.1896395	0.0850986	0.596613	0.4497712	0.6045419	0.0757731	0.0470703	0.7439955	0.04014	0.6613017	0.6063942	0.4668748	0.6688152	0.56885	0.6487347	0.4597483
106	0	0.1096687	0.2629202	0.4675146	0.3526741	0.5693283	0.0351017	0.6676292	0.4981318	0.0229585	0.4672422	0.0120695	0.3690688	0.0437617	0.0264829	0.0018136	0.0389655	0.3874345	0.5293208	0.0500589	0.0008553	0.0337555	0.1549294	0.1549863	0.1405581	0.1466841	0.6783433	0.4231556	0.3380011	0.1671445	0.4211861	0.2403743	0.014975	0.1446572	0.0867746	0.4447932	0.5110368	0.6474332	0.1307878	0.0507475	0.6436439	0.0687626	0.565051	0.5686088	0.4925961	0.5728663	0.6346725	0.5530478	0.4930591
107	50	0.053539	0.2550051	0.5466147	0.3040887	0.6673519	0.0260545	0.7184675	0.3901141	0.0262445	0.429424	0.0164431	0.3708873	0.012195	0.0568237	0.0023223	0.098276	0.2702402	0.4678765	0.0523051	0.002335	0.4993008	0.1909972	0.1346893	0.2074688	0.1140707	0.1040762	0.4183329	0.1641121	0.1224538	0.2997823	0.3080677	0.0055543	0.1193186	0.1442543	0.6318519	0.7115817	0.6451928	0.0615369	0.0605559	0.6113906	0.0561333	0.6865858	0.6296711	0.560636	0.5247169	0.1513043	0.487204	0.5710854
108	100	0.0842337	0.3306531	0.3994987	0.3922785	0.6001828	0.0336799	0.7312236	0.3617177	0.0276541	0.5183406	0.0280928	0.338569	0.0389904	0.0262116	0.0066649	0.0529181	0.3626704	0.402925	0.0741579	8.15e-05	0.5179881	0.2832134	0.1048412	0.3255037	0.0954484	0.0394006	0.3123405	0.2025093	0.0619725	0.2538604	0.1314029	0.0011535	0.1132539	0.2609438	0.6056303	0.6972049	0.5849269	0.1163692	0.0897223	0.667629	0.0647507	0.6846977	0.6328767	0.5568356	0.4538454	0.0733123	0.4405532	0.4125597
109	150	0.0663325	0.2725003	0.525764	0.4061744	0.5753838	0.0341571	0.6129225	0.3486443	0.0369597	0.4939662	0.012233	0.3157923	0.0141681	0.0340451	0.0084018	0.0551848	0.2875701	0.1605632	0.0479449	1.44e-05	0.5666698	0.3991986	0.1096254	0.4487287	0.1231411	0.1052141	0.1635947	0.2379711	0.0353707	0.1749338	0.0959034	0.008342	0.2374299	0.4646153	0.5403326	0.6406304	0.4119716	0.1252091	0.0453267	0.5438792	0.0400723	0.5888671	0.6482271	0.4898146	0.5534946	0.0472006	0.3301525	0.3324802
110	200	0.0950663	0.2586044	0.4699919	0.4521072	0.7283122	0.0466269	0.6061939	0.4757467	0.0627097	0.4526781	0.0220384	0.3639763	0.0292883	0.0138236	0.0193096	0.0228321	0.3433515	0.1289147	0.0302768	0.0001267	0.6205529	0.4146631	0.0854149	0.4558911	0.0768379	0.0929609	0.1001283	0.1527466	0.0434758	0.104953	0.0997309	0.0107846	0.2535671	0.4853544	0.5562678	0.6908163	0.2718831	0.0576364	0.0434604	0.631026	0.0613224	0.5888098	0.5873187	0.5420142	0.6482565	0.0642366	0.3348534	0.2558074
111	250	0.2081815	0.3258986	0.6066193	0.4780113	0.7938022	0.0475642	0.7014209	0.5240208	0.0456039	0.4469704	0.0072335	0.3026982	0.0257697	0.0458432	0.0127833	0.0168138	0.2985289	0.0709564	0.04915	0.0004095	0.6831699	0.409698	0.1712694	0.4386137	0.0884918	0.0650206	0.1026137	0.2131089	0.1575027	0.0935349	0.0414111	0.0252116	0.270276	0.6010241	0.306989	0.6405518	0.1561438	0.0979311	0.1120974	0.7224895	0.0359296	0.6184512	0.6021476	0.5078073	0.6296775	0.0965026	0.2760476	0.2040989
112	300	0.1854187	0.2918004	0.5445356	0.5170377	0.6443641	0.0394385	0.672224	0.4432739	0.0690007	0.4795862	0.0103646	0.313108	0.0394866	0.0227559	0.0172832	0.0349381	0.2960119	0.0456353	0.0737443	0.0006315	0.6000729	0.3520733	0.2166922	0.4149894	0.1022907	0.0489567	0.1127938	0.2808463	0.2328607	0.1053066	0.0344457	0.0351267	0.3103351	0.5337653	0.3828518	0.5601859	0.1098186	0.1252344	0.0566094	0.6913623	0.018497	0.6445565	0.6160713	0.4349004	0.6017198	0.0485486	0.1156303	0.1973316
113	350	0.2066219	0.2910313	0.5647263	0.5559655	0.587255	0.0375812	0.6644845	0.5447311	0.0528053	0.4949561	0.0031864	0.3390519	0.0474383	0.0265871	0.0136487	0.0282387	0.3036999	0.064288	0.0710305	0.001156	0.4651585	0.4477091	0.2729453	0.5924276	0.1750849	0.0485087	0.0945589	0.2324446	0.250452	0.0499626	0.0191979	0.0758254	0.356631	0.5918632	0.3364743	0.6657948	0.138676	0.1418061	0.0558149	0.7833133	0.0550693	0.5913247	0.6369594	0.4802383	0.6251812	0.0661643	0.1404037	0.1044104
114	400	0.2163671	0.3538233	0.5556689	0.6155606	0.6391063	0.0363819	0.7028379	0.5869016	0.0304659	0.5698038	0.0133413	0.4301268	0.0526823	0.0457357	0.0042117	0.0298722	0.3693214	0.0585712	0.0566424	2.2e-06	0.5503917	0.4196781	0.4063383	0.5349481	0.1312102	0.0783061	0.0987735	0.1664336	0.2701461	0.0389231	0.0390077	0.0506945	0.2899903	0.6559371	0.323956	0.5514362	0.1123036	0.0962529	0.0571204	0.7172632	0.0483924	0.6166425	0.5258128	0.5514491	0.5475452	0.0607777	0.0821083	0.1316154
115	450	0.1974678	0.2488896	0.4301645	0.4940665	0.660465	0.0288519	0.5972426	0.607754	0.0429466	0.5409801	0.0117002	0.3778269	0.0173242	0.0313213	0.0192338	0.0241899	0.3157207	0.0753672	0.0596205	3.3e-06	0.733323	0.4885855	0.4398942	0.4796952	0.1543072	0.047492	0.1357667	0.1670856	0.3439949	0.0422697	0.0348859	0.0948912	0.3032877	0.6036648	0.2836397	0.6096642	0.0865983	0.0946897	0.0418442	0.720094	0.0312011	0.5506957	0.5189214	0.5104054	0.6554594	0.0589757	0.0427535	0.0694803
116	500	0.2010113	0.3641193	0.5497221	0.5253037	0.6755329	0.044609	0.6517114	0.4752519	0.0216995	0.6584064	0.0167186	0.380356	0.0408413	0.0215007	0.0032859	0.0163544	0.2359968	0.0681378	0.0650169	0.0002495	0.5578725	0.4424155	0.3333419	0.483127	0.0998381	0.0495487	0.0757588	0.246738	0.338793	0.0498892	0.0284333	0.1038783	0.3744974	0.6720308	0.2646624	0.6119059	0.0966907	0.1008283	0.0686673	0.5748243	0.0447184	0.6632734	0.6139698	0.6007062	0.5023608	0.0239859	0.0400245	0.0765644
117	550	0.2805078	0.3130307	0.5561069	0.5781627	0.6192618	0.0427384	0.5611587	0.5162959	0.0183195	0.5441616	0.0132084	0.3284888	0.0242641	0.0279305	0.0139281	0.0195089	0.3171258	0.2406476	0.0464773	0.0003583	0.1739154	0.298668	0.3636336	0.4762207	0.0825914	0.6138472	0.0544186	0.4013743	0.3245364	0.034537	0.0666076	0.1345001	0.4310742	0.5603142	0.4167484	0.6157901	0.3720717	0.0838008	0.0609487	0.6178667	0.038749	0.6461877	0.7460696	0.4698522	0.6095533	0.4873262	0.1980583	0.0968451
118	600	0.3506455	0.2751482	0.5470546	0.5535926	0.5932346	0.0254581	0.6646513	0.449495	0.0090466	0.5423313	0.0089387	0.3771561	0.0377195	0.0151144	0.0217648	0.0748143	0.3684927	0.3416909	0.0351635	0.0031921	0.0831468	0.2873235	0.3593168	0.4993922	0.1458665	0.558175	0.1982662	0.3024102	0.2160123	0.239224	0.123744	0.0754695	0.4688321	0.2549429	0.5716915	0.5736431	0.5163698	0.0615749	0.036098	0.5333293	0.0488721	0.559698	0.6171648	0.4426372	0.6248524	0.5321692	0.4928653	0.229285
119	650	0.2625423	0.2363969	0.4695178	0.4938454	0.7182102	0.0580884	0.5212788	0.3476593	0.0112893	0.4283676	0.0096241	0.2933246	0.0653114	0.0265335	0.0052182	0.0569192	0.3374234	0.4882786	0.06996	0.0019152	0.0361103	0.2028838	0.3138113	0.3631487	0.1407301	0.6990467	0.4603187	0.3454419	0.2089903	0.3455241	0.2099789	0.0246173	0.2842879	0.2123299	0.6691194	0.6474364	0.5633588	0.1053045	0.0839743	0.5833921	0.0476696	0.7074864	0.568215	0.442512	0.5882498	0.6207035	0.4664135	0.5098028
120	700	0.2090621	0.2855686	0.4561302	0.4893961	0.7335205	0.0289613	0.5256591	0.4771035	0.017681	0.4048723	0.021153	0.4043456	0.0762251	0.0154426	0.0045621	0.1687193	0.3232353	0.5448269	0.0476511	0.0032993	0.0309541	0.2137576	0.2609568	0.4625295	0.145002	0.7342063	0.434943	0.3024942	0.2324524	0.3175969	0.2072423	0.0546534	0.2450766	0.1163633	0.6553144	0.6499506	0.4652563	0.094128	0.0563234	0.588279	0.0470171	0.6697719	0.6419502	0.498707	0.6257291	0.5718118	0.5989807	0.5544344
121	750	0.1350948	0.3333347	0.5282811	0.4078688	0.6050637	0.0911751	0.7302465	0.4105759	0.0136687	0.4589112	0.0139205	0.2922748	0.0225512	0.0114216	0.0193894	0.1004227	0.3693632	0.401621	0.0575913	0.0114868	0.0710701	0.1397401	0.1806879	0.2469912	0.1186414	0.6130604	0.3764854	0.3409951	0.202332	0.4156104	0.2466982	0.0163517	0.224978	0.0883994	0.6179026	0.6498669	0.6390794	0.1113333	0.0593556	0.4499346	0.031553	0.681658	0.751236	0.3861772	0.6073785	0.5571504	0.573334	0.5101065
122	800	0.1162535	0.2307425	0.4610242	0.3670332	0.7272653	0.0663135	0.5955774	0.3785968	0.0114967	0.4040883	0.017007	0.2761438	0.0229538	0.019176	0.0050245	0.129561	0.2772174	0.5775335	0.0434636	0.0079849	0.0264025	0.1763307	0.1843019	0.2726846	0.1017216	0.6895642	0.5069013	0.3709099	0.1855958	0.4627845	0.2469237	0.0211895	0.2506659	0.0669175	0.5261672	0.5965564	0.7446134	0.0983399	0.0529825	0.5682859	0.0600093	0.4846824	0.6254562	0.5972042	0.6005301	0.7038487	0.6028763	0.4473232
123	850	0.0937221	0.2376667	0.5812234	0.4033032	0.6193548	0.0452354	0.622455	0.4294171	0.0110812	0.43109	0.0119708	0.4256895	0.0521184	0.009107	0.0034972	0.0738633	0.3319893	0.5707592	0.0382144	0.0008219	0.0243038	0.1515518	0.1607076	0.2111716	0.0739192	0.67535	0.4693944	0.3799962	0.1970329	0.4449369	0.150736	0.0233026	0.160423	0.0764287	0.5856222	0.6024098	0.6252231	0.069441	0.0593294	0.6003624	0.0428615	0.706999	0.6271183	0.5610412	0.6186639	0.5600049	0.519332	0.5521524
124	900	0.1126841	0.2176392	0.5676461	0.3734798	0.7425114	0.0506488	0.6378243	0.4698958	0.0167884	0.3714081	0.0189859	0.3036067	0.0440303	0.0167284	0.0156811	0.114987	0.2705225	0.4490771	0.0660634	0.0040096	0.0431765	0.176018	0.1156238	0.2141634	0.1165033	0.648781	0.3952917	0.3343235	0.1199242	0.3395111	0.2333877	0.0156976	0.2083544	0.1182089	0.5808589	0.6435904	0.5460396	0.0760837	0.0318083	0.6776701	0.0407705	0.7456047	0.7037131	0.5325597	0.5426479	0.6015162	0.5733989	0.5921112
125	950	0.1501348	0.2738909	0.5038338	0.3762723	0.5989617	0.0715078	0.6780074	0.3935167	0.0206947	0.4717612	0.0254657	0.3105774	0.0390755	0.012986	0.0072697	0.0838111	0.2978563	0.3997312	0.0470058	0.0117886	0.0452914	0.1269553	0.1002436	0.1333154	0.1493735	0.6395863	0.4767248	0.47301	0.2804952	0.4125165	0.2076746	0.0119962	0.1690229	0.0732179	0.5651242	0.552475	0.5819184	0.0977946	0.0467386	0.6023695	0.0420944	0.5818592	0.6208134	0.5765388	0.7071524	0.6059652	0.6214022	0.5431233
126	1000	0.0897733	0.2359093	0.5122697	0.284204	0.5901996	0.0387397	0.7112912	0.4014984	0.0301207	0.4088515	0.0135421	0.3403692	0.0233672	0.0173495	0.0183133	0.0963387	0.2909094	0.4780518	0.0741695	0.0029988	0.0243055	0.1561927	0.0983737	0.115234	0.089248	0.7184957	0.4452647	0.3446647	0.1784538	0.4924632	0.2072458	0.0082328	0.1628515	0.0917536	0.5145107	0.6448792	0.5895405	0.0830092	0.0443432	0.5293154	0.0435564	0.695514	0.5427196	0.62879	0.6166743	0.6148372	0.6287375	0.5377391
127	0	0.1421896	0.2454781	0.5201883	0.2641745	0.5557742	0.0221749	0.5932165	0.3428033	0.0071411	0.3562746	0.0186238	0.3740553	0.0357112	0.0225847	0.0051981	0.108342	0.3010823	0.4897508	0.0824469	0.002225	0.0340933	0.167991	0.1831453	0.1601156	0.151144	0.8786469	0.5982102	0.301249	0.1612951	0.4120189	0.1845307	0.016693	0.1772271	0.1063471	0.5544635	0.7433881	0.6165685	0.0843323	0.0702872	0.5853807	0.0318961	0.4814929	0.6249861	0.4687658	0.4824926	0.7112421	0.4429667	0.4152964
128	50	0.1801409	0.2567916	0.4546776	0.3574478	0.445612	0.0047151	0.562451	0.3650584	0.002531	0.2206967	0.0179181	0.2116147	0.0724219	0.0893184	0.0064035	0.1640059	0.4211237	0.5699903	0.0755819	0.0009368	0.0394443	0.1276924	0.1128229	0.1546281	0.1392856	0.5722559	0.393619	0.3222345	0.2642031	0.4514744	0.1851009	0.008354	0.1861174	0.1548746	0.6287167	0.1680969	0.6576317	0.0597587	0.3607506	0.552576	0.0658441	0.749376	0.476434	0.500222	0.5858822	0.6835005	0.5504194	0.4352001
129	100	0.131168	0.2555523	0.5109515	0.3903964	0.357762	0.0045149	0.584818	0.402141	0.015345	0.076989	0.0312719	0.133786	0.0553044	0.0982607	0.0079033	0.1470218	0.5721586	0.4705764	0.0697418	0.0091345	0.027597	0.1737498	0.1109876	0.1548152	0.1109124	0.6236033	0.3839703	0.2260206	0.226185	0.3956452	0.2363444	0.0124159	0.1796092	0.15652	0.5332727	0.0584546	0.6032392	0.1103684	0.4628212	0.6022109	0.0434454	0.6324185	0.3497368	0.4133419	0.5889782	0.6783704	0.563163	0.5076437
130	150	0.1007023	0.1864934	0.4344213	0.3226831	0.3619724	0.0033253	0.6045319	0.3227475	0.0070455	0.0310475	0.0360406	0.2322589	0.0378819	0.106923	0.0271608	0.170339	0.507506	0.6481107	0.0783541	0.0186798	0.0644644	0.1703081	0.0510841	0.1376025	0.2168228	0.7280001	0.4316327	0.1303402	0.2793613	0.3449439	0.1488388	0.0013512	0.1777695	0.0920783	0.6186074	0.0224569	0.3754562	0.1291472	0.4568452	0.5826648	0.0323491	0.6523951	0.5009072	0.2776932	0.6151165	0.5806188	0.6470501	0.5372501
131	200	0.2518861	0.212968	0.390736	0.3049151	0.356735	0.0022593	0.6536449	0.4078879	0.0031811	0.0087846	0.0440878	0.1554142	0.02685	0.1001638	0.0284205	0.1701958	0.5599344	0.5476024	0.0408939	0.0057906	0.0560699	0.1871236	0.1246129	0.084285	0.0884495	0.5730952	0.4572386	0.0895391	0.3147739	0.4035353	0.1088473	0.0010772	0.248443	0.1225841	0.5969516	0.0319705	0.1258976	0.0898845	0.3700183	0.5870846	0.0368797	0.5950647	0.4745525	0.3016754	0.5336948	0.6646143	0.6096857	0.5222042
132	250	0.2451931	0.1259446	0.5203273	0.4492961	0.329771	0.0003639	0.7134664	0.5119072	0.0034433	0.0122504	0.075144	0.1469278	0.027835	0.1045962	0.0487228	0.2759768	0.4494525	0.5056071	0.0374815	0.0102441	0.0567293	0.192989	0.1827215	0.0950653	0.0853946	0.5189572	0.4948218	0.1570651	0.3944612	0.551192	0.0897864	0.0018083	0.1547909	0.0904697	0.7198411	0.0372335	0.0590417	0.1001572	0.4890326	0.5544846	0.0447774	0.6921242	0.4437231	0.2828894	0.6075625	0.6675791	0.4975292	0.5248408
133	300	0.3476806	0.1914341	0.5943424	0.4692964	0.3915609	0.0006237	0.7466428	0.4397947	0.015248	0.0121216	0.0656525	0.1646487	0.0375473	0.1069758	0.0481595	0.2334511	0.5411301	0.5103699	0.0456662	0.0152924	0.026601	0.1987594	0.3151101	0.2006552	0.170083	0.5471047	0.3986342	0.0925464	0.5872699	0.5104037	0.0941021	0.0002856	0.2499778	0.100417	0.694088	0.0521146	0.0517836	0.088543	0.4392902	0.630509	0.0348499	0.5578252	0.6036681	0.2409229	0.7155181	0.7132863	0.472586	0.3506246
134	350	0.2758408	0.1862891	0.4613303	0.3372011	0.3542067	1.29e-05	0.6991058	0.5322392	0.0017769	0.0113071	0.0664693	0.2044704	0.0824253	0.1641776	0.0282968	0.2550355	0.547995	0.5586278	0.037306	0.0191104	0.0472288	0.1741809	0.5353951	0.4415144	0.3155016	0.6742306	0.4488933	0.1129995	0.6172113	0.3843973	0.1162546	0.0001278	0.2210292	0.1270372	0.6953375	0.0476756	0.0123621	0.0721022	0.488967	0.5952231	0.0605173	0.6208574	0.3910722	0.3377564	0.6130944	0.6059658	0.5181401	0.3892329
135	400	0.3908357	0.2061902	0.5824232	0.3678902	0.4114874	0.0003398	0.6261562	0.5079227	0.0061354	0.0158657	0.0629469	0.1721017	0.0768429	0.1346776	0.0362582	0.3472903	0.6334756	0.469821	0.0541642	0.0183498	0.0608075	0.1474014	0.5912968	0.5602352	0.4715084	0.6383852	0.5242572	0.1058427	0.6129966	0.4443373	0.1105683	0.0002214	0.1617576	0.116839	0.5749004	0.0487771	0.0270606	0.0873647	0.5208554	0.6791592	0.0245793	0.6266098	0.3664032	0.2229266	0.676388	0.686129	0.462579	0.2796822
136	450	0.3669439	0.2095538	0.6344484	0.3366716	0.3732352	0.0008836	0.6073419	0.5056247	0.0057484	0.0128562	0.0576371	0.245087	0.0123173	0.1280187	0.0543956	0.2394976	0.5124281	0.5072032	0.0643749	0.0167251	0.025808	0.1686859	0.572233	0.5779378	0.2592361	0.5428916	0.4861597	0.151702	0.6258627	0.5049019	0.0736788	0.0008305	0.2239826	0.0927945	0.670692	0.075021	0.0038785	0.0584463	0.376751	0.6802407	0.0550154	0.587668	0.3266914	0.2092756	0.6103582	0.6730708	0.4493946	0.3201482
137	500	0.2831948	0.2343124	0.5432089	0.3415708	0.3126215	0.0001941	0.5938421	0.5022656	0.0147723	0.0389959	0.0586453	0.1500036	0.0362376	0.1178695	0.0430748	0.2600695	0.66867	0.4740576	0.0580326	0.0174899	0.0472069	0.1217232	0.6416224	0.5524993	0.2818639	0.6890382	0.4233516	0.1496282	0.6802234	0.4024882	0.0481473	0.0001309	0.1827105	0.0907621	0.5831013	0.0357029	0.013171	0.0969965	0.4538971	0.5309725	0.0554265	0.6852851	0.4342858	0.2579636	0.659911	0.5842394	0.365868	0.3259582
138	550	0.3715219	0.2036389	0.4880025	0.4057354	0.5337874	0.0287123	0.6479805	0.4386504	0.0115077	0.2816251	0.0635891	0.3739527	0.0474229	0.0566904	0.0866228	0.1961238	0.4600582	0.4746927	0.041426	0.0088402	0.0224083	0.0958491	0.6019712	0.5804312	0.2842175	0.6914179	0.4865297	0.1336147	0.5394572	0.5408127	0.0688789	0.0099131	0.2170767	0.0661405	0.6099017	0.5324957	0.1794159	0.0767993	0.1043423	0.6096253	0.0705329	0.6273029	0.5983406	0.2685222	0.6375632	0.5451733	0.3988198	0.2940008
139	600	0.4086149	0.2397765	0.4583174	0.4215146	0.579185	0.0388914	0.6693035	0.4713676	0.0059247	0.3322082	0.1042381	0.4395398	0.0514622	0.0342069	0.0594558	0.2095838	0.4717226	0.4170404	0.0447375	0.0027228	0.0364677	0.0823506	0.4702792	0.5419312	0.1300411	0.6570109	0.4403806	0.1947716	0.4631925	0.4673242	0.1380204	0.0152971	0.113244	0.1060545	0.6109267	0.624151	0.5155175	0.0713005	0.0710758	0.5987068	0.0249637	0.6803642	0.6417311	0.3637705	0.5319408	0.615852	0.4823601	0.2749148
140	650	0.3722176	0.2277823	0.4289209	0.5216032	0.5134698	0.0361902	0.7204349	0.4751004	0.0144966	0.3540687	0.0289591	0.4591889	0.0279032	0.0267849	0.0412173	0.1702809	0.3590379	0.4785781	0.0633829	0.0127751	0.0569041	0.1607364	0.4715083	0.4738215	0.1534128	0.6941523	0.4896705	0.2348651	0.2612292	0.4899065	0.0861004	0.0439177	0.2012757	0.0807301	0.5674765	0.6037612	0.4629246	0.0969486	0.0506142	0.6058117	0.0324148	0.506893	0.6344355	0.4668759	0.7015284	0.7385558	0.5242147	0.4150222
141	700	0.2431788	0.2939805	0.5623415	0.4950208	0.571071	0.0546757	0.6758819	0.446731	0.0352491	0.3710614	0.0229173	0.3974864	0.0299849	0.0362551	0.0098726	0.1078055	0.3259515	0.4708201	0.0645512	0.0025649	0.0537745	0.1663469	0.3659958	0.5376912	0.1867628	0.6333457	0.4740737	0.2965912	0.181861	0.5402998	0.104527	0.0293836	0.1232295	0.1142225	0.589095	0.7571775	0.6081749	0.088532	0.0572229	0.4444927	0.0225375	0.5475142	0.6391555	0.357921	0.5383133	0.672077	0.6108697	0.6036472
142	750	0.1591214	0.2388069	0.6813091	0.4486717	0.5855692	0.046066	0.6148854	0.4605187	0.0351188	0.4729249	0.0421988	0.3297904	0.0214876	0.0209884	0.0057447	0.1139331	0.3469381	0.4475337	0.0399524	0.0052847	0.0327253	0.1576687	0.3254345	0.3790672	0.1661014	0.6366281	0.4946171	0.3438411	0.2818501	0.6321845	0.1405413	0.0210658	0.1540055	0.0967036	0.5227124	0.5222277	0.60251	0.0766421	0.0854648	0.6391545	0.0769031	0.6299367	0.5881601	0.3562751	0.5539001	0.5843593	0.5948479	0.6230461
143	800	0.1846606	0.2395943	0.4442176	0.4268013	0.5760255	0.033155	0.8380882	0.4640465	0.0267906	0.4334899	0.0459744	0.3349948	0.03953	0.0489347	0.0093132	0.140681	0.3680123	0.5737289	0.0454	0.0041103	0.0243534	0.1715126	0.1816764	0.3672574	0.1399233	0.5625361	0.5487767	0.2801471	0.2059906	0.5606407	0.1381653	0.0177217	0.1304123	0.1767585	0.5646781	0.5309966	0.6009086	0.0941731	0.0576334	0.7445737	0.0838818	0.5903725	0.579518	0.4606863	0.546121	0.6545107	0.5957021	0.6326356
144	850	0.157728	0.2711662	0.4930274	0.3730519	0.7683882	0.0350523	0.5912266	0.3443741	0.01112	0.394124	0.0067268	0.3900782	0.0096809	0.0454674	0.0058026	0.0833126	0.3353694	0.4643946	0.0434263	0.0042753	0.0431279	0.1273741	0.17053	0.3227145	0.1306816	0.6538412	0.5058956	0.2593217	0.1987415	0.5152738	0.170679	0.0060053	0.131222	0.0626774	0.7388276	0.5377177	0.6955005	0.0781207	0.0755636	0.6699846	0.0315965	0.6261445	0.7165936	0.497228	0.6324972	0.5099294	0.6492527	0.5527764
145	900	0.1242943	0.2685924	0.5137461	0.30411	0.641566	0.0493976	0.6897863	0.4017511	0.0108087	0.3635378	0.0091151	0.3319967	0.0416287	0.0196882	0.0065439	0.0660031	0.3345006	0.5070189	0.0609943	0.0052731	0.0255799	0.1188858	0.1897882	0.2172254	0.1051735	0.6563334	0.4689949	0.3038058	0.1417911	0.4469743	0.1907652	0.0128424	0.1524376	0.0794354	0.696623	0.6279808	0.5899418	0.0890074	0.0913857	0.6596353	0.0430855	0.707361	0.588615	0.5220072	0.6549048	0.6095747	0.6268304	0.5399343
146	950	0.0873818	0.2920149	0.4746997	0.2887118	0.7289841	0.041103	0.4862521	0.397897	0.0135835	0.3995872	0.0120785	0.3966496	0.0340652	0.0167164	0.009017	0.1144192	0.279552	0.5155505	0.0589155	0.0025726	0.0142299	0.1610508	0.196958	0.1949902	0.1458248	0.661556	0.5541505	0.2955379	0.1903333	0.4580315	0.2273242	0.0099763	0.1919877	0.0651386	0.5880694	0.621897	0.57617	0.0790258	0.0701263	0.6509482	0.0796318	0.7140786	0.599565	0.510751	0.543999	0.5787929	0.5607553	0.5350585
147	1000	0.1672777	0.2836666	0.4242189	0.4355686	0.5690217	0.0332436	0.6312402	0.432121	0.0089048	0.5147187	0.0170518	0.3731086	0.0243542	0.0167111	0.0172319	0.1571231	0.429737	0.5572138	0.0378446	0.0033397	0.0275355	0.1527039	0.1586487	0.1680203	0.1389462	0.6222866	0.4744177	0.3039071	0.19286	0.3784757	0.1856118	0.0070121	0.1623741	0.121266	0.6781967	0.6215309	0.5611185	0.1016383	0.0456981	0.594196	0.0425311	0.6210878	0.6486762	0.4474423	0.6192926	0.6017008	0.4789648	0.6169676
148	0	0.141998	0.2613132	0.4437866	0.3226907	0.6291117	0.0654058	0.6637637	0.5252701	0.0090716	0.4150923	0.0213829	0.3318927	0.0133364	0.0203582	0.0134985	0.0815952	0.3289275	0.4921249	0.0762039	0.0003071	0.0353346	0.1690538	0.1632519	0.1860616	0.1358569	0.6058324	0.4007714	0.2901724	0.1921161	0.4449768	0.2238056	0.0159678	0.1450508	0.0848876	0.609101	0.6386268	0.658163	0.114161	0.042824	0.7050761	0.0268388	0.7002114	0.6359672	0.487015	0.5957372	0.600192	0.5966688	0.4321431
149	50	0.1394614	0.3139916	0.4506822	0.371879	0.5954101	0.0289208	0.5796957	0.5249703	0.018893	0.4054084	0.0034354	0.3774048	0.0406115	0.0352871	0.0026458	0.5088504	0.3409157	0.5011832	0.0536374	0.0045143	0.0438597	0.2184723	0.0980433	0.1746812	0.108246	0.3626821	0.4275778	0.1545142	0.2311981	0.4160209	0.2107112	0.0269236	0.1370315	0.1065506	0.643216	0.1161539	0.7278939	0.0974018	0.4176138	0.5322451	0.0952743	0.2934835	0.6261151	0.4318096	0.7087238	0.5628064	0.6008237	0.6603757
150	100	0.2286922	0.2383307	0.5220028	0.4322861	0.5402561	0.0469062	0.6334903	0.3942748	0.0049793	0.4025955	0.0020963	0.3441696	0.0244926	0.0157293	0.0006484	0.515168	0.26142	0.4976118	0.0548959	0.0019374	0.0664666	0.1880879	0.1005676	0.0897724	0.1659282	0.3408861	0.276711	0.0723968	0.2663355	0.4891202	0.1681484	0.0070632	0.1832699	0.1042205	0.6111189	0.0301772	0.6331922	0.0543366	0.5651096	0.5197226	0.1366396	0.2123717	0.5576802	0.4557418	0.6150315	0.4653329	0.5870485	0.4899425
151	150	0.2506101	0.23696	0.5449392	0.4251206	0.6865642	0.0209717	0.7084604	0.4391669	0.0211616	0.4001268	9.79e-05	0.4767009	0.0347919	0.0188861	0.0011931	0.5598553	0.3661993	0.4748676	0.0776581	0.0139059	0.1286502	0.242394	0.1037799	0.0831996	0.1916561	0.2397568	0.2933678	0.0295753	0.2476187	0.4133535	0.1354632	0.0022247	0.2305019	0.1725575	0.6541435	0.0111707	0.4296094	0.0995399	0.6239383	0.6459753	0.1412507	0.1418204	0.5821067	0.5197073	0.5830931	0.5740524	0.6435687	0.4998393
152	200	0.4245258	0.256738	0.5915835	0.3738717	0.6959285	0.0436513	0.5898692	0.4715839	0.0189996	0.4728278	0	0.3983379	0.0383735	0.0348071	0.0020761	0.6863172	0.2688895	0.4113232	0.086409	0.0206171	0.1175141	0.178915	0.1670214	0.0843825	0.2313089	0.3823462	0.1974729	0.01028	0.2584423	0.292274	0.1219866	0.0014734	0.2460347	0.2162001	0.5800301	0.018863	0.2661068	0.0584855	0.4897044	0.7960307	0.0987629	0.1395846	0.6952675	0.4832763	0.5535404	0.5767577	0.6499345	0.6271737
153	250	0.4087225	0.2807926	0.5800786	0.4873393	0.7064585	0.0483383	0.5537188	0.5071956	0.0323305	0.4110031	4e-07	0.3572541	0.0553877	0.0214286	0.0029282	0.5242977	0.2835494	0.476126	0.0906541	0.0104436	0.1345377	0.1650771	0.1385042	0.0631967	0.2646755	0.290961	0.1854563	0.0096081	0.4513291	0.2021979	0.1374717	0.0003949	0.233824	0.2121574	0.6525159	0.0135643	0.1666075	0.0906908	0.6135859	0.5880172	0.1424697	0.0804847	0.6692352	0.4746045	0.5140431	0.5365985	0.4931348	0.3927259
154	300	0.6002573	0.2640586	0.566613	0.5402321	0.5724628	0.0282222	0.6995146	0.510294	0.0333755	0.3497401	6.67e-05	0.3759399	0.0218293	0.0081542	0.0055352	0.6340649	0.2289918	0.6440643	0.081835	0.0108562	0.1168317	0.199738	0.179974	0.1459704	0.2173579	0.2972944	0.1905188	0.0425503	0.3994768	0.1468142	0.1396074	0.006773	0.1833038	0.2559907	0.6565074	0.0134101	0.1275797	0.1127289	0.6932367	0.7474378	0.0745108	0.1550085	0.6737124	0.4912919	0.6660924	0.7155574	0.6133086	0.3660512
155	350	0.644597	0.307189	0.4996776	0.4809622	0.5553585	0.0722687	0.545401	0.6079751	0.0527192	0.3865193	0.0012141	0.3469003	0.056523	0.0159438	0.006567	0.6091142	0.2437135	0.5164832	0.1392716	0.0136114	0.0859656	0.1783923	0.3551537	0.1939747	0.3288184	0.3271941	0.1842783	0.0130486	0.4642433	0.242683	0.1307459	0.0055964	0.2679763	0.2349976	0.6687964	0.0260284	0.0736979	0.1255723	0.4916257	0.6883565	0.101213	0.1539314	0.6049292	0.4927011	0.802448	0.5678365	0.5425384	0.4147801
156	400	0.5597756	0.4040512	0.5355555	0.5866796	0.5734705	0.0256402	0.6291084	0.5418337	0.0516579	0.3457561	0.0008079	0.456254	0.0381544	0.0139193	0.0037877	0.5836574	0.3529928	0.4683252	0.0766459	0.0012884	0.1680776	0.1244763	0.3599113	0.3410394	0.3834451	0.3041716	0.1627206	0.0320824	0.4786784	0.1385016	0.1538609	0.0006626	0.1700402	0.2738686	0.6187574	0.0178336	0.0640919	0.1208719	0.5117281	0.6012801	0.1182111	0.1441975	0.5702109	0.5154227	0.576899	0.6475035	0.6106334	0.3481547
157	450	0.5555043	0.381361	0.5567738	0.5944706	0.5990403	0.0528193	0.6322004	0.6563515	0.0366678	0.3303968	3e-07	0.4605179	0.0414009	0.0203438	0.0037857	0.6797827	0.2672145	0.4862235	0.0592471	0.0091895	0.1289653	0.2360751	0.3769529	0.354857	0.2800287	0.3305292	0.2293307	0.0243152	0.5759459	0.1679977	0.1598914	8.58e-05	0.2090157	0.1853323	0.6586054	0.0156769	0.0373473	0.0829344	0.6285613	0.5527241	0.0914046	0.1124788	0.5548666	0.4281086	0.6299572	0.4738016	0.6444314	0.3685401
158	500	0.6572991	0.4564571	0.4801371	0.4880993	0.6656346	0.0646668	0.6492802	0.6291353	0.0350597	0.4549004	0.000557	0.5038919	0.024711	0.0126392	0.0034933	0.5907058	0.3386951	0.4670142	0.0552929	0.0083592	0.1444829	0.1274272	0.4688931	0.332018	0.5111811	0.41467	0.16544	0.0107711	0.5204929	0.2601182	0.1222344	0.0010809	0.1661623	0.1976866	0.6093141	0.0097815	0.0099819	0.098853	0.4884745	0.5682591	0.0933395	0.1576061	0.8103597	0.5088091	0.6718308	0.6270426	0.4732706	0.382578
159	550	0.4975162	0.4073679	0.5535638	0.6267256	0.7476196	0.0423895	0.6685591	0.5220253	0.0248995	0.4346825	0.0272512	0.4973921	0.028841	0.0207052	0.0118595	0.2061086	0.3314459	0.4155225	0.0675484	0.007695	0.0845364	0.1461286	0.5028893	0.532514	0.4049827	0.531204	0.2745719	0.0894242	0.5108117	0.2942978	0.1984098	0.0265553	0.1965207	0.1942372	0.5328541	0.4679514	0.2490726	0.1867208	0.1541356	0.6139611	0.0361731	0.4098832	0.708831	0.5087061	0.5919978	0.6421704	0.4514033	0.3082116
160	600	0.439493	0.4505432	0.5000828	0.5388034	0.632152	0.0174411	0.6033739	0.4875744	0.0458616	0.4215165	0.0188055	0.415331	0.0155337	0.007209	0.0014202	0.089071	0.3307623	0.5448812	0.0719692	0	0.0464717	0.1728466	0.3361247	0.5748153	0.2356785	0.5365726	0.2527824	0.2072768	0.375655	0.4308399	0.2311458	0.0258293	0.2326744	0.2567778	0.7416984	0.5598221	0.5352045	0.1449856	0.16172	0.5374836	0.070151	0.5992949	0.5229015	0.4760852	0.6554056	0.5815257	0.4488811	0.4252908
161	650	0.2883043	0.4221043	0.5908708	0.4784407	0.5754204	0.0251031	0.659754	0.3980623	0.022007	0.4317687	0.0014555	0.3239973	0.046975	0.0119954	0.0020355	0.0761746	0.272435	0.4132541	0.0791132	0.0002163	0.0667097	0.1488244	0.3021976	0.4394624	0.1506701	0.6432964	0.344487	0.2960623	0.1979423	0.3694403	0.1660874	0.0192583	0.2670393	0.1163923	0.569938	0.6484991	0.5477651	0.07331	0.0387001	0.6661018	0.0457301	0.6520168	0.6007069	0.5161989	0.6717924	0.6237801	0.4864305	0.4859701
162	700	0.2796708	0.3754541	0.5586171	0.5957745	0.607057	0.0268637	0.6867383	0.4885456	0.0267413	0.4402834	0.0026681	0.391797	0.0381845	0.0159309	0.0040342	0.0709954	0.2436949	0.505736	0.0719482	0.0023305	0.0278132	0.1754706	0.3005729	0.4303354	0.1034721	0.7759209	0.4222727	0.3129569	0.1382219	0.3818154	0.1316035	0.0134359	0.1644495	0.1653174	0.5610531	0.6231419	0.6333359	0.1049022	0.0667507	0.647328	0.0367856	0.531299	0.6629836	0.4046808	0.6165565	0.6272997	0.5183108	0.6021992
163	750	0.1731878	0.3825337	0.4647339	0.5027121	0.5919916	0.0381465	0.5050247	0.4508322	0.0061715	0.4172646	0.004401	0.4172087	0.0285662	0.022341	0.0012781	0.0946338	0.4460787	0.4766131	0.0488781	0.0029838	0.0302201	0.2212023	0.2681688	0.3923476	0.1696331	0.6288915	0.5171917	0.2676458	0.12205	0.3741837	0.1069644	0.0244004	0.1983817	0.1121848	0.6769976	0.6243888	0.6266804	0.0670148	0.0813689	0.5990189	0.0470767	0.5549167	0.5485371	0.4336142	0.6216555	0.647301	0.5088391	0.4366921
164	800	0.1165635	0.2634456	0.5865961	0.4029022	0.73822	0.0485544	0.5800607	0.301644	0.0186747	0.4041251	0.0035969	0.3248503	0.0287329	0.0126934	0.0157695	0.1276846	0.383604	0.5035719	0.0628855	0.0073695	0.0289216	0.1672874	0.2240596	0.3560079	0.1249088	0.5817918	0.4088972	0.3128863	0.1909079	0.4668949	0.2138687	0.0159865	0.219543	0.1278859	0.6044728	0.5105142	0.7283457	0.1168871	0.0517995	0.7453548	0.0550566	0.6611879	0.5095366	0.4262016	0.6597354	0.5590827	0.4776347	0.4453571
165	850	0.1732789	0.2804492	0.5606846	0.4163056	0.5749914	0.0218096	0.6604969	0.5141165	0.0135032	0.4334113	0.0260635	0.3105877	0.0220265	0.0342079	0.0071686	0.0540665	0.3794864	0.5240866	0.0332589	0.0024945	0.0546553	0.1890998	0.1528538	0.3481949	0.1974714	0.5945528	0.4633308	0.2759688	0.1401162	0.4285955	0.2185766	0.0158975	0.2645155	0.132023	0.5582964	0.6654179	0.5844598	0.1525293	0.0974498	0.6897142	0.080644	0.6337901	0.6240581	0.4233652	0.5780818	0.6894541	0.5893858	0.5070207
166	900	0.1598708	0.2179524	0.4790335	0.3444471	0.6337683	0.0401014	0.6184644	0.3567157	0.0131685	0.4777255	0.015209	0.3191172	0.028479	0.024268	0.0113914	0.1517092	0.4105748	0.4405249	0.0505536	0.0092921	0.0501391	0.1516865	0.1210339	0.3424028	0.1369436	0.5819339	0.3802935	0.3360618	0.1432079	0.4729877	0.2067041	0.0268195	0.260133	0.1187972	0.5567313	0.6241175	0.5922473	0.1429075	0.0923142	0.5567929	0.0438814	0.7447203	0.5385438	0.4911473	0.6622971	0.6100141	0.5515045	0.544617
167	950	0.1039359	0.2166118	0.3761684	0.3031538	0.6406173	0.0213871	0.5938406	0.4263256	0.0327414	0.4192614	0.0264557	0.4317968	0.0325503	0.0118076	0.0256339	0.1138204	0.3981575	0.5433929	0.0594468	0.0025684	0.0469459	0.1902834	0.0987375	0.1897363	0.1277144	0.6562197	0.5092064	0.3815542	0.2600736	0.5410019	0.1635883	0.0292944	0.2002822	0.0955561	0.6357846	0.7579452	0.6186496	0.113114	0.0846111	0.6211218	0.0380916	0.5882473	0.5050063	0.4411894	0.5511593	0.6586511	0.5087682	0.5346062
168	1000	0.1265282	0.2087775	0.5406097	0.4548324	0.6613358	0.0300814	0.5448511	0.4447552	0.0177512	0.5397218	0.0146257	0.3278174	0.0600204	0.0452857	0.0200991	0.1010929	0.3560286	0.5012353	0.0633446	0.0028636	0.0362443	0.1375418	0.102816	0.1195369	0.1504385	0.6548017	0.4915394	0.3476798	0.1820312	0.4982021	0.227141	0.018304	0.2074642	0.0946492	0.5998058	0.6172643	0.6201674	0.1240501	0.040086	0.621504	0.0418073	0.6003926	0.5774304	0.4374542	0.5921716	0.6503072	0.5417647	0.5767741
169	0	0.1373635	0.2589504	0.4898434	0.3404338	0.683916	0.0285967	0.5206238	0.4121743	0.0126337	0.5677222	0.0096425	0.336738	0.0155512	0.0213389	0.0090408	0.0873439	0.3092689	0.4624784	0.0416187	0.0014075	0.0326554	0.1498502	0.11776	0.0960334	0.1097831	0.6405885	0.4952817	0.3240277	0.2125997	0.5474566	0.2027493	0.0154042	0.2209261	0.1252395	0.5258415	0.8013642	0.6115018	0.0946203	0.0809708	0.5874234	0.0405723	0.59656	0.6511842	0.503976	0.6067406	0.5812677	0.5861627	0.5511713
170	50	0.1075549	0.2445592	0.5035149	0.138015	0.532445	0.0660526	0.7410722	0.3584985	0.2515586	0.3130909	0.0048027	0.3225461	0.0403268	0.0095993	0.0078696	0.1084607	0.3330282	0.475676	0.0803901	0.0047451	0.0592083	0.1770703	0.1373138	0.1247758	0.0173298	0.53827	0.6206071	0.2471278	0.2281426	0.5374026	0.4743646	0.0062164	0.2332605	0.097247	0.5459581	0.7327388	0.5857716	0.0891846	0.0525164	0.6158523	0.4001098	0.590845	0.213123	0.48098	0.5515524	0.5362809	0.5591341	0.6074193
171	100	0.1364533	0.2252543	0.5556173	0.043533	0.6046339	0.0458163	0.5844838	0.3422092	0.3270918	0.2436244	0.0162464	0.3533915	0.0443837	0.0111105	0.0009381	0.0925829	0.3895387	0.567895	0.0591895	0.0013096	0.088084	0.1470095	0.0787528	0.1019648	0.0275434	0.4414893	0.5120212	0.3712505	0.1854427	0.4260185	0.5210726	0.0225896	0.2268788	0.1124986	0.6319012	0.5550735	0.5823354	0.0828959	0.0431228	0.601004	0.3737994	0.4507948	0.15108	0.4020008	0.5361156	0.760704	0.5917471	0.7665
172	150	0.2161962	0.1847862	0.4766371	0.0689258	0.5916522	0.0481904	0.5764311	0.4196037	0.2521334	0.2951628	0.0049904	0.398151	0.0245988	0.0273685	0.0015971	0.0688516	0.3304911	0.4062992	0.0603978	0.0186395	0.0446505	0.1772291	0.0316776	0.0635118	0.0688983	0.6394158	0.5670136	0.3712914	0.1896188	0.3682868	0.5882483	0.0137129	0.259538	0.0914601	0.7447198	0.6419786	0.6577855	0.1241744	0.1040428	0.6028033	0.3920972	0.5105503	0.1303244	0.2179635	0.5251836	0.5922902	0.4967414	0.6126311
173	200	0.1884206	0.2040895	0.5474457	0.0932733	0.5609013	0.0465673	0.6540455	0.3454835	0.3429349	0.263043	0.0171576	0.3736299	0.043217	0.0135598	0.0023739	0.0895678	0.2861142	0.6412539	0.2091497	0.0479187	0.02199	0.1794353	0.0274939	0.0658246	0.0320763	0.5575141	0.5847166	0.4187971	0.167117	0.4883138	0.5757175	0.0199054	0.2299091	0.1172729	0.6051997	0.4791958	0.6344551	0.1516366	0.105601	0.5727222	0.4586615	0.5077892	0.1460217	0.0949986	0.4967066	0.5922064	0.5547263	0.5814771
174	250	0.1652818	0.2405939	0.5924078	0.1654328	0.6149026	0.0420114	0.6503133	0.3239156	0.3122286	0.1897354	0.0236494	0.4929752	0.0466302	0.0239781	0.002282	0.0748953	0.3013945	0.4135866	0.2666958	0.0475398	0.036784	0.1896105	0.0102456	0.0945837	0.044009	0.5605869	0.5430099	0.386434	0.1442464	0.3351886	0.5546984	0.0335405	0.2609388	0.1157124	0.6384344	0.6435474	0.5778998	0.1416057	0.1936116	0.7228706	0.3666103	0.4647706	0.0717145	0.1217446	0.3769974	0.5961313	0.4805526	0.5993715
175	300	0.1472987	0.22446	0.347168	0.1283584	0.6212677	0.0403411	0.5764691	0.4039741	0.3675037	0.138457	0.0387784	0.5915784	0.020001	0.0251609	0.0019897	0.0624284	0.1553877	0.4737233	0.2678376	0.0747033	0.0575778	0.1456272	0.0365635	0.072113	0.0308503	0.5339655	0.5478301	0.4859783	0.1867628	0.4346363	0.608542	0.0177535	0.2965915	0.1161863	0.6147927	0.6855358	0.6595153	0.2093684	0.3013338	0.6821413	0.3067388	0.509357	0.0906234	0.082862	0.3805538	0.6840884	0.4974749	0.6148113
176	350	0.1138607	0.2652014	0.4488835	0.0936655	0.6446266	0.0547926	0.6076672	0.4489437	0.2906399	0.1360244	0.037048	0.4923368	0.0222473	0.0385784	0.0002645	0.0831911	0.2082997	0.4944076	0.3749115	0.1294117	0.0564188	0.1479537	0.0283782	0.0977104	0.0404777	0.5338983	0.4581763	0.6153633	0.2205508	0.405499	0.5380455	0.0148733	0.2720726	0.1218078	0.6844775	0.5150933	0.6231905	0.2727189	0.1910047	0.5555522	0.331011	0.4485836	0.083538	0.0284301	0.3329566	0.606114	0.5198839	0.5608791
177	400	0.1167002	0.2181333	0.5005349	0.1629333	0.6749284	0.0531439	0.5924994	0.3664885	0.4827979	0.1602669	0.0293576	0.5064863	0.0426099	0.0086539	0.001844	0.0505638	0.1370651	0.4670074	0.4973296	0.3089941	0.0560341	0.1658284	0.0349939	0.1676583	0.0414915	0.4787322	0.5279425	0.5905475	0.1590058	0.397958	0.5924348	0.0128823	0.247698	0.1409447	0.6044254	0.6213264	0.5575962	0.3052479	0.3193946	0.618854	0.362165	0.5432633	0.1007965	0.0613187	0.3677333	0.5420364	0.5574728	0.6942633
178	450	0.1747353	0.2488644	0.5006561	0.0805009	0.6375978	0.0823932	0.6088563	0.3069869	0.3810155	0.1057429	0.0231918	0.547142	0.0476003	0.0187046	0.0009966	0.0764718	0.1155244	0.5021761	0.5789749	0.4041107	0.0382823	0.1343124	0.032688	0.2888362	0.0317989	0.6326029	0.4433714	0.6872758	0.1448311	0.3590595	0.8296782	0.0089881	0.2433284	0.1391505	0.6450149	0.4983328	0.6609163	0.3164747	0.3318998	0.6618633	0.3495616	0.4703955	0.0501156	0.0674956	0.3410262	0.7153478	0.5750294	0.6133399
179	500	0.1740903	0.2645606	0.5006408	0.0912744	0.5482683	0.0529119	0.7319104	0.2700302	0.4600478	0.1425785	0.0193766	0.5649618	0.0286431	0.0187247	0.0042909	0.090066	0.1408443	0.4169435	0.5895026	0.3943525	0.0595241	0.1113985	0.013079	0.2668473	0.0572823	0.5508581	0.3554459	0.5389101	0.1268762	0.4175301	0.5547896	0.0109816	0.2252304	0.0874481	0.6483144	0.6727099	0.5946259	0.3381399	0.3509297	0.7310001	0.350143	0.4773179	0.0943985	0.0543611	0.4707167	0.6174693	0.4887349	0.5811745
180	550	0.1280557	0.2253564	0.493615	0.3830224	0.6277496	0.0574881	0.644033	0.3942402	0.1690207	0.2567855	0.0480686	0.6651214	0.0623351	0.0271793	0.001409	0.0357262	0.0905895	0.4228058	0.4335591	0.2826326	0.0417547	0.1586325	0.0175988	0.2688382	0.2342437	0.5692791	0.4009833	0.6244913	0.1563707	0.3774925	0.2151537	0.0355677	0.2128129	0.0694655	0.6867305	0.6432603	0.4971348	0.2515025	0.3783671	0.6307545	0.100225	0.6002559	0.3782423	0.0859496	0.4907386	0.6068735	0.6919882	0.5120067
181	600	0.1691588	0.2245065	0.5684276	0.4028621	0.5812627	0.0269726	0.6100889	0.3687097	0.1525192	0.4002923	0.0414379	0.5005958	0.0335427	0.0155546	0.0023008	0.096676	0.2421372	0.5186321	0.2312381	0.2360837	0.0230039	0.1587302	0.0498944	0.297594	0.2554906	0.5365711	0.3835222	0.5130069	0.208035	0.3070617	0.0690043	0.0143115	0.1945919	0.1050601	0.5356384	0.5924561	0.6768569	0.1698818	0.2384792	0.6443388	0.0597603	0.7134459	0.5552895	0.3018353	0.5527607	0.7177806	0.5728872	0.6412036
182	650	0.1005431	0.1582749	0.45343	0.427849	0.7582924	0.0477197	0.6670477	0.3759066	0.0448354	0.4016519	0.0164409	0.4605007	0.0248717	0.0190448	0.0106153	0.0905373	0.3720453	0.5424015	0.2045637	0.1831384	0.046426	0.2044236	0.0739066	0.323435	0.12835	0.5586737	0.4526195	0.6116543	0.1852663	0.4916682	0.1047887	0.032978	0.20077	0.0869847	0.6193683	0.5869623	0.5452056	0.1437644	0.1388004	0.6396482	0.0878616	0.6245032	0.57237	0.360002	0.5228039	0.6478176	0.6833611	0.5734529
183	700	0.0891998	0.2327501	0.4387585	0.3627008	0.690388	0.0425069	0.6089023	0.3642374	0.025419	0.4497234	0.0179382	0.4555312	0.0552427	0.0155523	0.0057337	0.1096979	0.2746288	0.4135902	0.1615023	0.0325098	0.0553835	0.1147998	0.0520349	0.2512778	0.1432217	0.6386083	0.5537615	0.5530344	0.1788821	0.4205845	0.1080368	0.0479747	0.1652072	0.0550761	0.6612035	0.6444718	0.6208552	0.1438767	0.0532808	0.5842288	0.0406181	0.6483999	0.5822159	0.4611229	0.4876174	0.6488779	0.5380929	0.5559593
184	750	0.1419589	0.2662301	0.5592495	0.2642748	0.5269103	0.0300751	0.5788249	0.416902	0.0314712	0.4955379	0.0243636	0.3682906	0.0507115	0.0375468	0.0033906	0.1534609	0.3218324	0.4296596	0.0992054	0.0178596	0.0074043	0.1422001	0.0497353	0.1518864	0.0788272	0.5739585	0.4763665	0.4275551	0.206027	0.3735806	0.1173726	0.0161418	0.211157	0.0953489	0.5056599	0.7044185	0.6581485	0.1626049	0.0724681	0.6701	0.0320181	0.5723541	0.6113511	0.4290873	0.6000905	0.6363306	0.6363847	0.5675756
185	800	0.1009147	0.2442093	0.5166619	0.4372358	0.8073478	0.0287245	0.6389982	0.4037493	0.02225	0.4544286	0.0178938	0.3746439	0.0474478	0.0118083	0.007594	0.0920546	0.4187155	0.4628775	0.0535681	0.0021334	0.0402319	0.1094008	0.1613899	0.1248164	0.1497395	0.673444	0.428423	0.3563092	0.1482381	0.4912747	0.1331323	0.028391	0.1860273	0.0823465	0.7138885	0.6396999	0.5905218	0.0838242	0.0578857	0.6748031	0.0410199	0.561667	0.6976973	0.4019465	0.5673003	0.7109481	0.6529127	0.5842747
186	850	0.1604164	0.2823287	0.4303677	0.4189	0.8017747	0.0264592	0.6357544	0.3595207	0.0294405	0.3847185	0.0115068	0.4799024	0.0374754	0.0228035	0.0047875	0.0856574	0.3237878	0.4718664	0.0509217	0.0015285	0.0323423	0.1211762	0.2413064	0.0875016	0.1304316	0.6549101	0.4572298	0.3762612	0.1588142	0.4961476	0.2045226	0.0304697	0.1663226	0.1309373	0.6264544	0.6388515	0.607632	0.0739898	0.0599514	0.6191927	0.0349607	0.5569397	0.5982851	0.5705288	0.6070802	0.5386343	0.5803488	0.4979969
187	900	0.1451373	0.2398567	0.5136577	0.3121189	0.6503619	0.0245386	0.5198962	0.4076737	0.0061365	0.4077959	0.0046825	0.3776885	0.0222447	0.0344979	0.0120371	0.1226844	0.3950564	0.4339085	0.0429274	0.0021184	0.059092	0.1753733	0.1097986	0.0991566	0.1069688	0.6662785	0.3588488	0.3687035	0.1874893	0.4566174	0.2359311	0.0058674	0.2015926	0.0763657	0.6125779	0.6959776	0.6429866	0.093509	0.0484859	0.7248631	0.0406638	0.708003	0.6315306	0.4932181	0.6496711	0.5844198	0.5253893	0.5801146
188	950	0.1091004	0.255451	0.5047569	0.3573947	0.7477055	0.0270275	0.5829059	0.4699062	0.0250017	0.4237886	0.0097042	0.3474351	0.027304	0.0411166	0.0081275	0.0817975	0.3244037	0.4964109	0.0738385	0.0004123	0.0379246	0.2433209	0.0915375	0.1456712	0.1175918	0.6746848	0.4289496	0.3234668	0.2264769	0.5597129	0.3092597	0.0093729	0.2313609	0.0869492	0.5983997	0.6006038	0.6204262	0.1075076	0.0851598	0.6498276	0.0174306	0.5988909	0.723394	0.4991001	0.585062	0.6696142	0.5674562	0.5433333
189	1000	0.1389616	0.2425657	0.5669596	0.3283145	0.5727559	0.0390287	0.6000877	0.3906805	0.0104816	0.5204468	0.0035797	0.3900661	0.0321574	0.020104	0.0110124	0.0842883	0.3086549	0.4858271	0.0625706	0.0004676	0.1305761	0.1304943	0.0850318	0.1116209	0.1340843	0.576905	0.4388238	0.3486571	0.2470445	0.4507162	0.2069318	0.0279864	0.1628551	0.1008603	0.5204941	0.561745	0.5542276	0.0710842	0.0548142	0.6189622	0.0277265	0.517354	0.5404147	0.3781945	0.5544245	0.6407138	0.6315507	0.4971403
190	0	0.1280454	0.2214582	0.4369083	0.3513833	0.6653722	0.0308747	0.6754264	0.4148791	0.0154989	0.3979978	0.0081874	0.3907761	0.0175307	0.0370511	0.0028481	0.0858582	0.2746579	0.5676916	0.0990208	0.0009913	0.0170044	0.1598566	0.1445511	0.1614912	0.1163927	0.6147997	0.3928332	0.3048931	0.2536975	0.4264097	0.2429024	0.0080639	0.1759779	0.0916141	0.6431681	0.6497068	0.612344	0.0878838	0.0558851	0.4880837	0.0510538	0.6345107	0.5658522	0.483725	0.7149358	0.6298078	0.6209642	0.5329061
191	50	0.0866043	0.2795138	0.6363646	0.3293494	0.536972	0.0443232	0.5409753	0.4526514	0.0182447	0.4782028	0.0091667	0.3875494	0.0170647	0.0175295	0.0050569	0.0459026	0.3831012	0.5963264	0.0769699	0.0009568	0.0318456	0.2166167	0.3093977	0.3094993	0.0206992	0.7003855	0.628979	0.3027771	0.2093174	0.5014931	0.3165119	0.0165565	0.1365009	0.0812476	0.577451	0.264381	0.5813578	0.0672015	0.0606826	0.5995088	0.3069519	0.6901765	0.623244	0.5475757	0.6073976	0.1430113	0.6261809	0.6493006
192	100	0.0309121	0.2271556	0.5840072	0.4591448	0.6370164	0.0748031	0.5312827	0.4203384	0.0158558	0.5239739	0.0190236	0.3424716	0.0374735	0.0112882	0.0027951	0.038534	0.3547844	0.5443678	0.0602195	0.0160298	0.0324653	0.3399285	0.3769649	0.4997818	0.0041797	0.6402297	0.6031425	0.3031635	0.172375	0.6704177	0.3728524	0.0140347	0.1816999	0.0922435	0.6683231	0.2652153	0.4035574	0.0591594	0.0416345	0.7801099	0.4807226	0.6746482	0.615288	0.6363818	0.7075999	0.047092	0.49263	0.5046721
193	150	0.0636984	0.1850125	0.6575169	0.546416	0.634649	0.0250855	0.4036622	0.4027213	0.0224936	0.5022185	0.0110761	0.3642203	0.0410075	0.0232729	0.0008835	0.0394682	0.3407687	0.4068789	0.0641252	0.0114611	0.0244956	0.3453008	0.2913273	0.5465659	3.65e-05	0.5569293	0.6135881	0.2438364	0.1646788	0.6520221	0.2978879	0.019476	0.2272559	0.0837183	0.7356442	0.202048	0.1753347	0.0570043	0.0337533	0.6816222	0.336417	0.6554488	0.5954791	0.5438711	0.5984271	0.0335288	0.3030621	0.5477278
194	200	0.0774403	0.1653175	0.5473627	0.3747712	0.7011993	0.0267329	0.1324406	0.587172	0.0517213	0.5524975	0.0031585	0.3614056	0.0156942	0.0198235	0.0141591	0.026928	0.3000798	0.4800432	0.0498648	0.0008231	0.0302563	0.4416174	0.2526851	0.4735934	0.0013841	0.6922846	0.6104227	0.2097267	0.3880923	0.59708	0.3030832	0.0517453	0.2242645	0.1137024	0.6584771	0.1897527	0.1088024	0.1330867	0.057225	0.6771465	0.3184948	0.6320206	0.7041432	0.5203061	0.6806034	0.0444815	0.2362539	0.5412325
195	250	0.0757543	0.1511896	0.5340641	0.4176774	0.5973858	0.0327828	0.0369368	0.4979518	0.0642348	0.4974388	0.0167385	0.3519131	0.0237036	0.0212629	0.0009967	0.019655	0.2446942	0.4689025	0.032056	0.0021026	0.0349519	0.4593594	0.4470363	0.6429534	0.0019158	0.601549	0.501695	0.2169048	0.4855804	0.6092467	0.2820688	0.0130986	0.2259135	0.1219621	0.6576411	0.1569382	0.0138902	0.1885044	0.040566	0.6198209	0.3608514	0.7510251	0.6208725	0.5841882	0.5724181	0.052979	0.0841096	0.4729016
196	300	0.0485885	0.203333	0.560787	0.3949932	0.6429707	0.0675272	0.2055668	0.4914259	0.0326928	0.5687211	0.02428	0.4041702	0.0452875	0.0233339	0.0047591	0.0466529	0.3541274	0.5281781	0.0550787	0.0099109	0.047377	0.4115334	0.5588193	0.6393485	0.038554	0.5793857	0.6198507	0.1693846	0.6265229	0.6591353	0.3078403	0.0158139	0.2088559	0.0902135	0.6685823	0.217782	0.0146417	0.0670719	0.0618844	0.6130638	0.4238649	0.6174074	0.653548	0.5288929	0.7080944	0.0422168	0.0444595	0.3328261
197	350	0.0872392	0.2523231	0.7652623	0.4641475	0.6285244	0.0185167	0.5720643	0.6801883	0.0748371	0.477666	0.0142785	0.393491	0.0276308	0.0111721	0.0009213	0.0678695	0.3682325	0.4089445	0.0720632	0.0083625	0.0393756	0.4061318	0.5179595	0.5051378	0.032645	0.7096875	0.5543793	0.2638085	0.532702	0.6225349	0.3378925	0.0044631	0.1649681	0.1070708	0.6352079	0.2428962	0.0185451	0.0731509	0.0592522	0.6568426	0.3574134	0.6425293	0.6487346	0.4744119	0.6321969	0.0371501	0.0218245	0.3496678
198	400	0.0959174	0.2499797	0.6031037	0.4883365	0.703205	0.0431489	0.5899833	0.5239085	0.0619095	0.641404	0.0035166	0.322827	0.0189374	0.0274937	0.0017911	0.0237113	0.2483218	0.4764849	0.0529283	0.002858	0.0418568	0.4049406	0.5276007	0.7097895	0.0192653	0.5975654	0.6097477	0.2179057	0.5977532	0.6520399	0.2403994	0.0131532	0.2089276	0.1191619	0.5229518	0.1971735	0.0172425	0.0444501	0.0780151	0.5886662	0.3826978	0.6267185	0.5883737	0.5323078	0.6517763	0.0641164	0.0121945	0.3063503
199	450	0.0819123	0.2596447	0.5046563	0.5320407	0.6066728	0.0189711	0.5811913	0.662788	0.0627685	0.5171743	0.0112144	0.3065728	0.0191423	0.0097233	0.0003232	0.0188413	0.3137935	0.4623818	0.0433796	0.0045874	0.0433308	0.4458612	0.627594	0.6655153	0.0479379	0.5900051	0.7145681	0.1727381	0.4973333	0.5021499	0.2388287	0.0222218	0.1959337	0.0776859	0.5153915	0.2387087	0.0093053	0.0569005	0.0367772	0.6900526	0.4086381	0.5363919	0.6136966	0.5101747	0.6426626	0.0340741	0.0100281	0.2859708
200	500	0.0780608	0.3317382	0.6444137	0.4503915	0.5908211	0.0469865	0.7015594	0.626807	0.0568108	0.5118049	0.0162406	0.2830485	0.0224729	0.0197127	0.0003362	0.0384359	0.3313728	0.4881744	0.0266823	0.0036293	0.064254	0.3620586	0.5465095	0.6265917	0.0336563	0.644214	0.5287884	0.2004045	0.5062417	0.7328741	0.2318688	0.0089113	0.1375516	0.0581689	0.6982905	0.2118633	0.0099214	0.046811	0.0652894	0.6960438	0.4085386	0.6345977	0.5405913	0.5364432	0.6560008	0.0380741	0.0041367	0.3390721
201	550	0.3115712	0.2645796	0.3980307	0.4041754	0.5701217	0.0650136	0.704484	0.5161578	0.0677728	0.4861113	0.0324907	0.3317355	0.0364405	0.0185727	0.0039587	0.0529199	0.3935292	0.2766034	0.033868	0.0041158	0.0509064	0.44407	0.6100177	0.620923	0.2713616	0.6490416	0.4727869	0.1652773	0.6860511	0.4966803	0.2001081	0.0184871	0.1359713	0.084147	0.6065118	0.4943874	0.2215389	0.0957406	0.0496723	0.6797489	0.1032009	0.5451376	0.6335946	0.5928489	0.5704414	0.483109	0.1188296	0.1408
202	600	0.3184049	0.2510917	0.4589513	0.4944638	0.5409108	0.0570109	0.6451442	0.6648093	0.018168	0.5078602	0.0214338	0.3923369	0.0268044	0.0337736	0.0119343	0.0352289	0.3933404	0.4412745	0.0458823	0.005911	0.0440039	0.2373139	0.3917139	0.5570313	0.1056024	0.6660546	0.4381045	0.2035956	0.4603812	0.5064659	0.2832229	0.0104167	0.2402025	0.0927715	0.6037504	0.7494015	0.5218409	0.090284	0.0575201	0.699994	0.063493	0.5379379	0.676754	0.528706	0.5327588	0.6447159	0.4632985	0.2306553
203	650	0.2989999	0.3413424	0.619569	0.3985814	0.5850761	0.0687887	0.5655453	0.4952519	0.0160516	0.4462654	0.0233336	0.4023196	0.0513438	0.0181884	0.0296683	0.0746033	0.3977057	0.4082599	0.0476163	0	0.055824	0.2771208	0.4060593	0.5139409	0.0857023	0.7063528	0.4856222	0.223476	0.289854	0.4851863	0.2405962	0.0173254	0.1828456	0.1216999	0.7679503	0.7800954	0.6231986	0.0726205	0.0971433	0.6214428	0.0455457	0.5536396	0.5862862	0.5511173	0.5808746	0.587045	0.5437313	0.4281315
204	700	0.2475116	0.2414506	0.4516096	0.4915063	0.5155531	0.0419632	0.5874734	0.4612801	0.0135661	0.3898403	0.0250194	0.3494216	0.0434745	0.0445361	0.0195285	0.0945697	0.416222	0.4231395	0.0269465	0.0006768	0.0202453	0.1583397	0.4653801	0.3162402	0.0988606	0.6380352	0.4923613	0.2787987	0.2471174	0.4795366	0.2784987	0.022488	0.177218	0.1015948	0.5141709	0.6224093	0.5875645	0.1127842	0.066137	0.6515588	0.1109645	0.7159219	0.606281	0.4723839	0.5376186	0.7003131	0.5468962	0.5362663
205	750	0.1528966	0.2163402	0.4812543	0.4843902	0.6664854	0.0273105	0.6253693	0.486178	0.0124035	0.4724743	0.0126715	0.4586884	0.0364472	0.039594	0.0191472	0.1079669	0.350057	0.5262737	0.0319743	0.0028013	0.0632816	0.1678889	0.3273469	0.4434522	0.1243799	0.6727876	0.4858869	0.2824364	0.2063822	0.4790433	0.2191247	0.0106482	0.1384173	0.1254656	0.5894438	0.642428	0.6616974	0.0884123	0.053469	0.6120966	0.0496855	0.6027857	0.6419052	0.439649	0.6064973	0.7743164	0.5145077	0.5431819
206	800	0.1460067	0.2604553	0.499541	0.424838	0.6381303	0.0603036	0.6804879	0.4000247	0.0080273	0.4157252	0.0132455	0.3155941	0.0451046	0.0199776	0.00771	0.0833697	0.3517949	0.5037054	0.0372751	0.0042687	0.0534805	0.1019505	0.2063113	0.3118269	0.1203738	0.6044617	0.3975779	0.318959	0.1422241	0.4831163	0.2138435	0.0510273	0.1791751	0.0903557	0.6078033	0.5768526	0.6219499	0.1088686	0.0629476	0.5996307	0.0330945	0.5843763	0.5506344	0.4079484	0.6819613	0.5783752	0.6186314	0.5501305
207	850	0.1639056	0.2059224	0.5231413	0.3298195	0.5416152	0.057044	0.6392133	0.443112	0.0054418	0.4765073	0.0118921	0.4130896	0.0337707	0.0252472	0.0025149	0.0928746	0.3094714	0.533524	0.0546598	0.0022891	0.032664	0.1094225	0.0744822	0.2391211	0.0937735	0.6903608	0.3806393	0.536378	0.1156449	0.4466704	0.1779724	0.0148286	0.1709936	0.1448328	0.4745571	0.5984157	0.6592425	0.1240312	0.0350795	0.6652879	0.0211366	0.6401263	0.5859805	0.5422657	0.6792915	0.5678813	0.520458	0.4867935
208	900	0.1556267	0.216949	0.4948445	0.2968004	0.570057	0.0550001	0.7536489	0.3746252	0.0111437	0.4616107	0.0031369	0.3034731	0.0149383	0.0095452	0.0040091	0.0704945	0.3626313	0.4308994	0.0343161	0.0006232	0.0472082	0.1273893	0.0905007	0.1644156	0.1098186	0.737643	0.4138789	0.333501	0.1554551	0.5997252	0.1845284	0.0349701	0.2114741	0.1482841	0.5749205	0.6577109	0.67762	0.0804181	0.042125	0.6092323	0.0494305	0.552224	0.9053928	0.4759107	0.6599732	0.6355963	0.5726389	0.5723588
209	950	0.1166345	0.1617181	0.580921	0.3799718	0.6037902	0.0334897	0.6533713	0.4353595	0.0057338	0.4281637	0.0222722	0.3397639	0.0215329	0.0120692	0.0104168	0.0478477	0.2744203	0.5078224	0.0437135	0.005283	0.0335463	0.1284469	0.131547	0.1949373	0.1277384	0.5749722	0.4097436	0.46041	0.1817531	0.4572623	0.2255078	0.0271811	0.1775969	0.1691042	0.5649414	0.7559719	0.7598375	0.1040278	0.0852471	0.6223202	0.0790401	0.6993282	0.646286	0.5178195	0.6218761	0.5751592	0.5535026	0.5707359
210	1000	0.1451392	0.2438277	0.5352683	0.3301278	0.6906473	0.0241701	0.5748823	0.4462387	0.0231856	0.4553701	0.0104843	0.2762369	0.0251769	0.0323108	0.0048729	0.104922	0.246852	0.4440536	0.0448876	0.001607	0.0350933	0.1607889	0.1061136	0.1103452	0.0926227	0.6533734	0.3966547	0.3835173	0.1277344	0.4087453	0.2324215	0.0268251	0.1977887	0.0980124	0.7047635	0.5962584	0.6663298	0.1418564	0.0381434	0.4997453	0.0416211	0.661323	0.6479594	0.4776929	0.5163382	0.5860431	0.5846769	0.6231273
[truncated: 52 more columns]
