# Supplementary material for: CyNetworkBMA: a Cytoscape app for inferring gene regulatory networks
Source: Source Code Biol Med. 2015 Nov 11;10:11. doi: 10.1186/s13029-015-0043-5 (PMC4642660; doi:10.1186/s13029-015-0043-5)
Supplement: Additinal file 3 — Generated edge list. The CyNetworkBMA output consisting of a list of edges and their probabilities that represent a gene network generated from the example DREAM4 input data set (available as Additional file 2). This output file corresponding to Additional file 3 is a text file consisting of three columns: parent, child, posterior probabilities. Each line represents a directed edge from parent node to child node with the posterior probability in the third column. We provide this file so that the user can verify the examples shown in this manuscript. (CSV 345 kb) [file 13029_2015_43_MOESM3_ESM.csv]

Regulator	Target	PostProb
G21	G21	1.0
G16	G16	1.0
G77	G77	1.0
G9	G9	1.0
G50	G50	1.0
G88	G88	1.0
G39	G39	1.0
G10	G10	1.0
G49	G49	1.0
G24	G24	1.0
G41	G41	1.0
G15	G15	1.0
G89	G89	1.0
G56	G56	1.0
G31	G31	1.0
G23	G23	1.0
G19	G19	1.0
G46	G46	1.0
G43	G43	1.0
G75	G75	1.0
G36	G36	1.0
G66	G66	1.0
G1	G1	1.0
G62	G62	1.0
G90	G90	1.0
G84	G84	1.0
G60	G60	1.0
G70	G70	1.0
G61	G61	1.0
G42	G42	1.0
G76	G76	1.0
G14	G14	1.0
G74	G74	1.0
G83	G83	1.0
G86	G86	1.0
G87	G87	1.0
G65	G65	1.0
G37	G37	1.0
G37	G74	1.0
G59	G59	1.0
G91	G91	1.0
G34	G34	1.0
G26	G26	1.0
G73	G73	1.0
G4	G4	1.0
G46	G58	1.0
G81	G81	1.0
G87	G38	1.0
G28	G28	1.0
G72	G72	1.0
G12	G12	1.0
G64	G64	1.0
G37	G29	1.0
G71	G71	1.0
G48	G68	1.0
G25	G25	1.0
G48	G48	1.0
G98	G98	1.0
G51	G51	1.0
G53	G53	1.0
G18	G18	1.0
G5	G5	1.0
G69	G69	1.0
G44	G44	1.0
G79	G79	1.0
G9	G95	1.0
G46	G22	1.0
G30	G30	1.0
G37	G72	1.0
G37	G69	1.0
G94	G94	0.9999999999999999
G2	G2	0.9999999999999997
G46	G47	0.9999999999999986
G37	G23	0.9999999999999969
G46	G57	0.9999999999999826
G52	G52	0.9999999999999819
G37	G71	0.9999999999999395
G27	G27	0.9999999999998334
G28	G95	0.9999999999994977
G57	G57	0.999999999998918
G46	G53	0.9999999999986587
G79	G78	0.9999999999977041
G55	G55	0.9999999999931675
G63	G63	0.9999999999922299
G15	G11	0.9999999999919303
G43	G44	0.9999999999855596
G80	G80	0.9999999999757492
G72	G76	0.9999999997963865
G37	G73	0.9999999992951694
G36	G37	0.9999999992484873
G83	G85	0.9999999952149736
G34	G35	0.9999999949304249
G47	G47	0.9999999902145401
G37	G24	0.9999999836846016
G46	G52	0.9999999640416726
G32	G32	0.9999999204673504
G19	G80	0.9999999147711063
G63	G79	0.9999998859643852
G91	G92	0.9999997986292222
G20	G20	0.9999997760862677
G88	G96	0.9999997149769589
G26	G34	0.9999996220453484
G29	G29	0.9999994766623143
G44	G59	0.9999994539983803
G19	G20	0.9999988888116326
G83	G87	0.999992733082573
G34	G33	0.9999886317085767
G37	G48	0.9999842574007853
G7	G7	0.9999426610572034
G100	G100	0.9999316905292446
G46	G18	0.9998538640434476
G43	G45	0.9996848870146807
G46	G37	0.9996667807780572
G34	G32	0.9991879344762751
G33	G33	0.998823909684164
G45	G45	0.9986174901892773
G84	G82	0.9985117060667292
G34	G29	0.9983084291828077
G41	G76	0.9978210277632773
G26	G27	0.9973629210730464
G24	G76	0.9960857417499157
G39	G97	0.9954483627193613
G43	G64	0.9887832
G72	G37	0.986735
G21	G99	0.9842187
G9	G93	0.9839915
G26	G30	0.9774652
G11	G11	0.9767407
G16	G38	0.9765054999999999
G93	G58	0.9758337
G98	G99	0.9751271
G37	G1	0.972169
G82	G82	0.9705737000000001
G80	G93	0.9681512999999999
G46	G48	0.9681409
G90	G58	0.9528989
G57	G22	0.9294989
G29	G89	0.9224760000000001
G92	G92	0.9199620000000001
G41	G51	0.9189693
G67	G67	0.9142906000000001
G8	G8	0.9018177
G37	G47	0.8983774
G31	G78	0.8873179
G37	G62	0.8869266
G14	G17	0.8817359
G15	G6	0.8658565
G85	G85	0.8594597
G53	G68	0.8275149999999999
G42	G71	0.7880155999999999
G5	G15	0.7768639
G37	G8	0.7408571
G90	G100	0.729063
G15	G8	0.7271772
G39	G25	0.7028745999999999
G87	G58	0.6774261
G85	G17	0.6753279000000001
G100	G11	0.6751824000000001
G91	G74	0.6664893
G9	G94	0.6453842000000001
G91	G94	0.6142276
G84	G68	0.6021971
G22	G93	0.6017499000000001
G5	G17	0.5993931
G21	G54	0.598606
G37	G77	0.5855049999999999
G99	G99	0.5822891
G54	G54	0.5732298
G93	G19	0.5721878
G17	G17	0.5605426
G6	G6	0.5040089
G94	G28	0.5005827
G56	G6	0.4878823
G43	G63	0.4820102
G80	G78	0.4694881
G95	G63	0.4662699
G44	G63	0.4601359
G31	G19	0.4216102
G29	G77	0.414495
G44	G19	0.39174709999999996
G55	G54	0.3745116
G90	G77	0.371807
G93	G94	0.3546158
G45	G63	0.3477676
G36	G72	0.33869
G21	G98	0.33273470000000005
G83	G38	0.290644
G95	G28	0.2859832
G71	G6	0.28286
G58	G68	0.27385950000000003
G49	G58	0.2722144
G24	G1	0.2606598
G53	G8	0.23643709999999998
G56	G13	0.22913229999999998
G1	G2	0.2264313
G85	G38	0.2227653
G18	G17	0.2210392
G46	G17	0.2175076
G36	G17	0.2110479
G5	G2	0.2107734
G45	G95	0.2011512
G50	G3	0.18356940000000002
G2	G54	0.18295519999999998
G48	G3	0.17824790000000001
G98	G15	0.17398319999999998
G93	G93	0.1524183
G68	G67	0.1360848
G99	G98	0.1354022
G16	G1	0.13485239999999998
G37	G61	0.1331646
G57	G3	0.1315045
G95	G75	0.1314624
G84	G30	0.12816850000000002
G94	G79	0.127056
G76	G71	0.1258635
G58	G75	0.1254524
G46	G49	0.1253556
G86	G8	0.12282130000000001
G57	G93	0.1226278
G19	G85	0.1203384
G83	G17	0.11583539999999999
G46	G13	0.11332750000000001
G49	G6	0.1101937
G95	G79	0.1021884
G46	G44	0.099849
G1	G67	0.0987794
G77	G68	0.0966985
G22	G3	0.0939227
G4	G54	0.0938978
G41	G3	0.09343370000000001
G5	G11	0.0923831
G63	G80	0.09201599999999999
G78	G78	0.0911791
G62	G8	0.08840859999999999
G79	G80	0.08704010000000001
G88	G71	0.0861209
G57	G68	0.084687
G36	G25	0.0840963
G44	G79	0.0800757
G58	G58	0.0750415
G52	G93	0.07474940000000001
G37	G25	0.0741955
G16	G17	0.07357759999999999
G30	G54	0.07089419999999999
G62	G51	0.070735
G22	G22	0.0705011
G82	G15	0.0691235
G37	G3	0.0690067
G57	G13	0.0637709
G44	G94	0.0635741
G73	G89	0.0626046
G18	G48	0.0623188
G49	G68	0.062155300000000004
G48	G25	0.061899300000000004
G47	G3	0.0557881
G31	G38	0.0550534
G85	G19	0.0532006
G8	G2	0.0527839
G51	G63	0.052608300000000004
G41	G38	0.051999500000000004
G88	G32	0.051803100000000005
G55	G3	0.0513896
G46	G99	0.0487292
G90	G28	0.047312900000000005
G89	G77	0.047037199999999994
G4	G3	0.046957000000000006
G50	G25	0.0466006
G25	G51	0.0455429
G17	G6	0.044372499999999995
G9	G63	0.0429195
G38	G38	0.04238069999999999
G6	G12	0.0393683
G13	G13	0.0378542
G21	G15	0.0373726
G69	G25	0.0370343
G10	G37	0.0364148
G56	G44	0.0355478
G4	G2	0.0352518
G46	G56	0.0352132
G29	G3	0.033171900000000004
G39	G54	0.033087399999999996
G95	G94	0.0325784
G58	G3	0.0308766
G69	G67	0.030585499999999998
G15	G82	0.0294263
G43	G94	0.0293668
G53	G3	0.0291038
G48	G6	0.02907
G87	G86	0.027927499999999997
G39	G32	0.0277381
G29	G51	0.026686
G34	G54	0.026110500000000002
G76	G68	0.026093500000000002
G53	G93	0.026080000000000002
G45	G80	0.025742400000000002
G56	G99	0.0255988
G18	G13	0.024522699999999998
G80	G9	0.023269099999999997
G34	G30	0.0225348
G39	G67	0.0223882
G53	G58	0.0217368
G9	G78	0.0215031
G8	G92	0.0214644
G45	G94	0.021404899999999998
G95	G95	0.0213652
G38	G12	0.021355
G52	G17	0.021183399999999998
G69	G4	0.0208727
G90	G11	0.020863299999999998
G46	G3	0.0202762
G87	G85	0.0202019
G90	G61	0.0201965
G74	G3	0.0193321
G62	G3	0.0190985
G5	G99	0.0189217
G99	G13	0.0188956
G52	G22	0.0186073
G98	G81	0.018414299999999998
G68	G58	0.0182784
G99	G75	0.0177003
G9	G28	0.017458
G85	G86	0.0173411
G54	G38	0.0172626
G31	G9	0.0169163
G94	G75	0.016771400000000002
G30	G15	0.0159395
G34	G52	0.0155359
G76	G51	0.0150279
G42	G3	0.015025299999999998
G60	G13	0.014942899999999999
G72	G89	0.0149195
G22	G13	0.014572
G98	G54	0.0142754
G5	G8	0.0136799
G39	G94	0.0133893
G79	G75	0.0133135
G18	G99	0.0124397
G69	G2	0.0121672
G39	G60	0.011864300000000001
G89	G36	0.011709099999999998
G51	G33	0.0115791
G86	G53	0.0113341
G85	G87	0.0113296
G93	G64	0.0112168
G61	G24	0.011203300000000001
G47	G93	0.011063
G63	G92	0.0110625
G93	G28	0.0110495
G68	G54	0.011026800000000002
G99	G81	0.0107415
G41	G89	0.0107299
G62	G23	0.0106949
G23	G77	0.010694799999999999
G36	G77	0.0106222
G37	G4	0.010600799999999999
G88	G25	0.0105334
G52	G33	0.010461199999999999
G23	G3	0.0102059
G45	G19	0.010203199999999999
G24	G3	0.0101754
G93	G9	0.010022999999999999
G21	G6	0.0095791
G61	G73	0.009412829202077632
G65	G48	0.0093313
G96	G34	0.00929530701717796
G41	G44	0.0092788
G69	G6	0.0092202
G3	G44	0.0091996
G43	G79	0.009182639957497336
G32	G54	0.0090834
G23	G2	0.008987894003864313
G36	G61	0.008950474360710637
G10	G63	0.0089265
G84	G15	0.0089031
G73	G6	0.0088582
G48	G93	0.008598
G24	G36	0.008517743064420488
G82	G6	0.0085153
G18	G52	0.008452796793907546
G30	G2	0.008357540647781955
G1	G72	0.008202000000000001
G64	G28	0.008193200000000001
G68	G72	0.008140854026720611
G4	G38	0.0080834
G82	G51	0.00807957145544376
G56	G72	0.008024305969162851
G6	G58	0.007961785025195752
G44	G80	0.007949528920447606
G71	G67	0.0078479
G93	G87	0.007750619975283598
G48	G67	0.007724479587514457
G69	G36	0.007715358939625541
G17	G14	0.007667617395462042
G25	G66	0.0074714492374148124
G23	G1	0.007446899999999999
G29	G25	0.0073311999999999995
G52	G13	0.0072612
G63	G75	0.007165899999999999
G3	G3	0.0069894
G24	G93	0.0069369
G11	G15	0.006884658258276835
G4	G89	0.006825829016650317
G36	G1	0.0067089
G53	G1	0.006708899999
G8	G3	0.0066209
G8	G82	0.006569143949353991
G31	G66	0.006514502667183381
G77	G46	0.0063261594397298485
G36	G32	0.006288573761502666
G9	G19	0.006202
G21	G81	0.006185783356360635
G7	G18	0.006144157717658179
G47	G33	0.00613803171614213
G28	G94	0.006083
G73	G67	0.006071972319719946
G31	G4	0.006052447449987922
G39	G77	0.006028599999999999
G24	G77	0.006028599999
G78	G94	0.0059736
G50	G94	0.005973599999
G31	G93	0.005910902633632253
G23	G51	0.005789396010774609
G18	G25	0.0057529
G3	G25	0.0057365
G47	G25	0.005736499999
G40	G93	0.005730954381425391
G8	G5	0.005723489118133279
G56	G22	0.005658794949546789
G80	G31	0.005636789844936481
G73	G69	0.005539454939967721
G79	G94	0.005216887829339011
G5	G53	0.005213581193872796
G10	G79	0.005184650694598708
G15	G13	0.0051698
G47	G13	0.005169799998999999
G42	G32	0.005095949638189532
G77	G51	0.005084889457354908
G16	G13	0.004983328517490342
G41	G13	0.004979522400610377
G88	G3	0.004941999999999999
G57	G44	0.004909694131020606
G24	G43	0.004873324408085839
G63	G78	0.0048624
G56	G78	0.004862399999
G85	G12	0.004831070069720712
G35	G52	0.004639798477515977
G81	G73	0.004565656995538456
G19	G75	0.004554231938885051
G9	G17	0.0045383
G100	G20	0.004518690017097125
G49	G54	0.0044815
G8	G54	0.004481499999
G74	G23	0.00445656091289029
G90	G38	0.004411049374426319
G72	G2	0.004398653595894543
G29	G23	0.004351128913846061
G98	G5	0.004337645922081374
G12	G6	0.0043353
G41	G33	0.004293723789001079
G61	G48	0.004293208831742155
G21	G35	0.004279421746887806
G76	G3	0.0042339
G99	G92	0.004189414714184377
G5	G30	0.00418860253731746
G88	G34	0.004168413345286814
G72	G36	0.00416449798963435
G78	G38	0.004147855780577772
G60	G48	0.004106229737724459
G41	G56	0.004097707845432085
G74	G51	0.00404078933328218
G19	G87	0.004040209348608998
G83	G86	0.003999734205793779
G61	G4	0.003981283233610558
G90	G70	0.00392117564920387
G93	G20	0.0039037400385768107
G12	G64	0.0038812190762185224
G24	G10	0.0038539417980968976
G1	G4	0.003762972246611226
G12	G82	0.0037346666597754073
G74	G2	0.0036948021583793397
G91	G38	0.0036858501141817336
G58	G64	0.0036684123925790784
G16	G60	0.0036317720842559097
G42	G12	0.0036200966864731944
G83	G19	0.0036119941463796613
G14	G91	0.0035503127119451095
G89	G16	0.003530777033776473
G28	G97	0.0035279293395874206
G23	G36	0.003522344417995737
G63	G59	0.0034814357448418516
G42	G54	0.0034568350711271945
G39	G96	0.003430741792669774
G89	G17	0.0034266
G43	G10	0.0034211661581222603
G77	G4	0.0033874576372605997
G14	G6	0.0033734
G11	G6	0.0033733999989999995
G78	G9	0.0033152666591489016
G36	G54	0.0033054936630409508
G25	G32	0.0032106588610610752
G46	G25	0.003146155055923343
G87	G75	0.0031165218206415
G72	G70	0.003114796621645049
G93	G79	0.0030734129255033734
G89	G72	0.0030575762393286214
G39	G1	0.003051652635533851
G41	G63	0.0030505
G36	G34	0.0030365845641222603
G42	G68	0.0030337517065912463
G37	G2	0.0030331447043227266
G51	G38	0.0030196932604635977
G48	G33	0.003009347340680719
G37	G64	0.0029912849239321928
G38	G19	0.00298733707717198
G31	G83	0.002967492188413113
G64	G17	0.0029353
G10	G31	0.002910915824098163
G15	G5	0.0028942362529583315
G55	G34	0.0028939543172183213
G24	G90	0.002889805195900515
G21	G8	0.002885369501041934
G48	G2	0.0028825896936901774
G93	G33	0.002821703471301669
G81	G98	0.002809854628874358
G65	G25	0.0027576952237102098
G1	G60	0.0027363206158325356
G59	G75	0.0027270663183523686
G45	G79	0.002692673042463725
G85	G20	0.0026916734542834432
G9	G12	0.0026637107680486686
G37	G70	0.002646827915511121
G43	G89	0.0026077848481455344
G44	G75	0.002596576932303808
G83	G12	0.0025929740910048986
G42	G82	0.0025926801436684296
G24	G86	0.0025865551820790115
G68	G49	0.0025860451507466013
G4	G100	0.0025505012801807503
G58	G49	0.002543877572471592
G44	G95	0.0025367711003614307
G92	G45	0.0025096435977388994
G71	G82	0.0024892084832632854
G32	G21	0.002454604345665498
G90	G17	0.0024482
G76	G12	0.002448091753739932
G29	G70	0.0024395601079249462
G14	G60	0.0024323644252532634
G26	G100	0.002375811213082004
G1	G68	0.0023714050104095877
G69	G21	0.0023565372172835814
G62	G25	0.00234952698804479
G8	G97	0.0023463317940530574
G99	G15	0.0023209569626294647
G54	G75	0.002312311452113265
G23	G8	0.0022619771597263486
G51	G89	0.0022307527337165002
G66	G67	0.0022258267933897573
G9	G87	0.0022219759950811825
G48	G4	0.0022188037957898933
G49	G75	0.002194950650810302
G39	G28	0.0021938319986997963
G13	G22	0.00217659373222949
G11	G97	0.002171763211222816
G9	G33	0.0021541710837736723
G62	G95	0.0021433853162334733
G60	G18	0.002142599289854926
G66	G38	0.002136359646671467
G5	G64	0.002134228145235303
G71	G73	0.002096747303465915
G29	G60	0.002087253037673972
G64	G75	0.002082814247391188
G74	G4	0.002070634014847734
G29	G2	0.002067176273441178
G31	G85	0.0020327468265314984
G72	G51	0.0020309094184608268
G20	G31	0.0020268066126654903
G37	G100	0.002026682919395804
G47	G1	0.0020185946944035627
G83	G96	0.0019913398056747964
G88	G17	0.0019865
G15	G92	0.0019744045227489773
G16	G32	0.0019685288537339466
G85	G59	0.0019656737818668996
G23	G25	0.0019632440033688536
G54	G28	0.0019610740128603236
G72	G4	0.0019582533653338626
G7	G69	0.0019528692845169645
G74	G89	0.001951250217107739
G70	G11	0.0019401712018674475
G72	G3	0.0019278000000000001
G87	G3	0.0019277999990000004
G99	G96	0.001918482814879664
G98	G8	0.0018950916819729072
G78	G10	0.0018876303710531148
G89	G48	0.001887480602569895
G89	G32	0.0018741600690241947
G82	G84	0.001859307069453342
G56	G17	0.0018592
G41	G17	0.0018591999990000003
G100	G97	0.0018584964941633737
G24	G41	0.0018220069188110864
G34	G73	0.0018215209929032742
G84	G53	0.0018197855884067877
G76	G36	0.0018151227419467436
G20	G9	0.0018132718615558137
G44	G60	0.0017868353328585385
G5	G98	0.0017805803441323339
G95	G87	0.001760971363875207
G44	G96	0.0017484653629272194
G8	G1	0.0017448358746068467
G28	G75	0.0017207147523541147
G53	G44	0.0017076741193109977
G92	G80	0.0017076722448093392
G88	G50	0.0016726951817268088
G59	G9	0.0016704662808702158
G50	G100	0.001661398166662653
G83	G68	0.00165479987129888
G37	G75	0.001647584181032803
G16	G47	0.001631491709497626
G83	G59	0.0016304356226471424
G6	G82	0.001628224527971281
G77	G60	0.0016230793565687818
G24	G14	0.0016219743947158017
G50	G32	0.0016198143033120693
G60	G35	0.001617500196018308
G71	G3	0.0016098756789138843
G42	G1	0.0016069263788227137
G58	G28	0.0015989183058518236
G3	G1	0.001584378524234014
G90	G59	0.001583324084703821
G49	G64	0.0015831099949504448
G71	G72	0.0015806710380411068
G100	G85	0.0015801566381282253
G33	G21	0.0015795214897431006
G62	G45	0.0015678909474301356
G68	G21	0.0015667163848694736
G68	G46	0.0015593839025404817
G60	G52	0.0015476095954988789
G14	G31	0.0015470995006465343
G53	G4	0.0015383323922019744
G88	G68	0.0015321989030128071
G93	G85	0.001527911828479671
G10	G60	0.0015274827360538842
G16	G96	0.0015261116755599282
G43	G91	0.0015209377307682948
G36	G60	0.0015103405294643738
G22	G17	0.001510042833825887
G73	G36	0.0015043103196421019
G36	G100	0.0014979586734827147
G43	G57	0.0014956205681392193
G39	G70	0.0014921756299548176
G86	G5	0.0014866753245082358
G24	G42	0.0014864372192355869
G96	G77	0.0014863255843092062
G28	G64	0.0014806600975916726
G62	G89	0.0014765326940966244
G49	G82	0.0014601991915675877
G100	G19	0.0014573825803071646
G12	G38	0.0014542769512878627
G53	G100	0.0014476999763386215
G81	G30	0.0014413100257480603
G19	G38	0.0014411163737134967
G88	G80	0.0014399880556228931
G36	G70	0.0014382749735654162
G91	G80	0.0014315900296554475
G35	G51	0.0014311913935720747
G9	G79	0.0014263810448399742
G53	G17	0.0014241643712082524
G8	G13	0.001421337649794106
G28	G79	0.0014196264680562203
G34	G51	0.001412124261949317
G42	G53	0.0014114118270457496
G70	G73	0.0013987262628893592
G1	G53	0.0013922836256054878
G46	G100	0.0013845815999435642
G76	G53	0.0013841201199881056
G34	G78	0.0013820788049707625
G11	G13	0.0013781154234631
G45	G20	0.0013761339419597909
G85	G83	0.0013759959968840537
G32	G72	0.0013744963608878947
G18	G33	0.001371851862287211
G24	G16	0.0013572420190712696
G24	G45	0.0013506183173151453
G57	G67	0.001345832411929152
G66	G33	0.0013385700766714043
G31	G89	0.001337291142285101
G36	G75	0.001332072236584647
G59	G36	0.001328636552178043
G24	G88	0.0013196158464813818
G2	G4	0.001305553420067594
G12	G51	0.0013024122306537688
G23	G24	0.0013009197020803728
G99	G8	0.0012921748721416726
G27	G30	0.0012843175478573403
G24	G39	0.0012794690063759131
G74	G36	0.0012776894668559842
G66	G78	0.0012762929042847697
G19	G12	0.001276089677633205
G42	G34	0.0012758422958691767
G23	G4	0.001268241288546018
G59	G12	0.0012676290014313146
G90	G83	0.0012649442996629057
G24	G54	0.0012628597085062524
G61	G29	0.0012612392770758366
G8	G23	0.0012549710120522634
G50	G88	0.00125207191879179
G46	G96	0.0012493475806316342
G13	G99	0.001248891219092563
G43	G37	0.0012454709207918807
G77	G21	0.0012419457080353317
G98	G75	0.0012345929815870465
G50	G59	0.0012310441612136246
G97	G10	0.0012296773456357258
G70	G97	0.00122797719043322
G23	G67	0.0012275752534600982
G22	G44	0.0012262716899568977
G61	G97	0.0012256924980848759
G83	G35	0.0012241869193528705
G89	G98	0.0012048562453704941
G71	G2	0.0012042872807595062
G37	G45	0.0012021427607298615
G95	G97	0.0012016930435771894
G34	G55	0.0011858654188061867
G39	G61	0.0011857499942672107
G7	G38	0.001170598964962379
G97	G70	0.0011687236922845031
G31	G20	0.001166510587405334
G93	G12	0.0011564186921865836
G51	G17	0.001155703877259058
G20	G12	0.0011535061163530662
G76	G33	0.0011528797003387348
G70	G39	0.001152153318639647
G4	G43	0.0011399334114858624
G33	G78	0.0011370705842587779
G13	G17	0.00113380486391568
G31	G12	0.0011308116062679224
G39	G86	0.0011290701142408334
G74	G25	0.0011232339920551249
G92	G4	0.001117201371599839
G99	G54	0.0011089399040822329
G20	G38	0.0011066844840385075
G87	G12	0.0011012098244941404
G99	G5	0.0010975261123985856
G83	G34	0.001092675649910619
G39	G13	0.001083646729479601
G1	G49	0.0010756942819945602
G69	G33	0.0010748183153368098
G74	G73	0.0010719605787887748
G37	G58	0.0010711349546078908
G10	G96	0.0010703837093068973
G51	G22	0.0010696137489799033
G39	G72	0.0010653296272845427
G21	G96	0.0010626082399469512
G51	G20	0.0010576330406353194
G9	G85	0.0010546201841473946
G66	G93	0.0010532319604518042
G73	G51	0.001049369367084282
G91	G79	0.001046273830990481
G85	G96	0.0010441394966159354
G67	G72	0.0010379566295631829
G65	G99	0.001035979558326733
G4	G20	0.0010330206627467066
G87	G19	0.0010274314031697412
G88	G42	0.0010222747307863716
G90	G64	0.0010177986549892095
G95	G74	0.001016957403291259
G4	G8	0.0010140633098867256
G8	G15	0.0010110318686063142
G56	G70	0.0010091712512526815
G98	G53	0.001008340755538123
G13	G6	0.0010018901041424196
G76	G46	9.922251156890293E-4
G23	G90	9.843120064751039E-4
G96	G51	9.839545548785144E-4
G45	G92	9.774558929052876E-4
G58	G82	9.766207529425391E-4
G58	G94	9.707217117167665E-4
G15	G53	9.704150768372753E-4
G100	G90	9.686762235931145E-4
G14	G45	9.643886371494967E-4
G72	G60	9.620601306395409E-4
G68	G2	9.619582398273032E-4
G59	G49	9.614130966911755E-4
G88	G94	9.603846768208257E-4
G5	G54	9.56186540830159E-4
G24	G8	9.43206327994989E-4
G10	G69	9.361284573943838E-4
G3	G100	9.32808635395208E-4
G39	G37	9.304266533427878E-4
G12	G37	9.290194082259596E-4
G89	G67	9.286575880733757E-4
G87	G68	9.24498509111639E-4
G61	G95	9.21905065300758E-4
G23	G86	9.164442123095025E-4
G77	G89	9.12514341274083E-4
G50	G34	9.11804188649706E-4
G86	G92	9.103889417289507E-4
G54	G8	9.103159580951664E-4
G36	G45	9.086304470619962E-4
G70	G56	9.000820032982574E-4
G81	G15	8.978301084457827E-4
G1	G47	8.962849955696743E-4
G63	G20	8.910881616453128E-4
G73	G25	8.899371688360449E-4
G24	G2	8.877382596882071E-4
G24	G67	8.876338067979184E-4
G84	G95	8.840251720592663E-4
G56	G58	8.802352013430201E-4
G54	G15	8.765785229371166E-4
G90	G86	8.748525643713929E-4
G17	G97	8.718822222878894E-4
G68	G75	8.717220446068479E-4
G18	G44	8.701196499305825E-4
G2	G36	8.671756553990275E-4
G11	G92	8.663766009124686E-4
G36	G28	8.658099960449604E-4
G59	G67	8.65498139288511E-4
G71	G42	8.565063369728004E-4
G84	G54	8.526018957839461E-4
G77	G41	8.497969089226183E-4
G62	G1	8.458669533977879E-4
G22	G75	8.43964931154617E-4
G4	G86	8.428748707066899E-4
G84	G51	8.419188014964442E-4
G30	G27	8.347626817253598E-4
G20	G75	8.301650215658777E-4
G29	G4	8.292324442988362E-4
G44	G13	8.291892043714277E-4
G89	G22	8.283493744003567E-4
G47	G4	8.280650887459425E-4
G74	G43	8.274647129347983E-4
G9	G38	8.240653463128847E-4
G36	G59	8.217315616294628E-4
G98	G1	8.204649403519254E-4
G89	G82	8.18918638466115E-4
G57	G17	8.18466092088949E-4
G47	G22	8.137782477365577E-4
G96	G55	8.134870562805113E-4
G43	G80	8.125901874395092E-4
G57	G49	8.013522827720064E-4
G55	G97	8.009731931219604E-4
G16	G100	8.003628406140201E-4
G1	G89	8.003247337638399E-4
G89	G50	7.973861416719388E-4
G25	G67	7.962540429567979E-4
G77	G2	7.938004981342934E-4
G10	G80	7.917774795147727E-4
G69	G46	7.900976366809791E-4
G7	G73	7.896993181855255E-4
G69	G66	7.833109580397596E-4
G50	G97	7.832120987070418E-4
G17	G13	7.806761949062509E-4
G29	G67	7.738638677635956E-4
G29	G64	7.677088115873108E-4
G42	G92	7.66882222444205E-4
G1	G51	7.66541659675625E-4
G73	G33	7.643643313729865E-4
G90	G85	7.639318991546257E-4
G68	G71	7.631463184297322E-4
G4	G73	7.604267615789645E-4
G44	G62	7.591979931196552E-4
G19	G13	7.587710992440935E-4
G25	G2	7.586745929416382E-4
G51	G44	7.569806019303766E-4
G91	G43	7.558703348696525E-4
G81	G33	7.558634871445356E-4
G42	G59	7.548874143810139E-4
G24	G4	7.465481550643354E-4
G74	G21	7.430584456640828E-4
G53	G13	7.418743041331917E-4
G61	G3	7.402039925311541E-4
G93	G23	7.396115045532108E-4
G57	G58	7.389479598739612E-4
G82	G55	7.310980767508928E-4
G100	G87	7.30898807612066E-4
G50	G11	7.299500371960217E-4
G61	G58	7.272516351784919E-4
G46	G89	7.254428839368425E-4
G21	G26	7.23277857960413E-4
G75	G78	7.209246365721416E-4
G57	G75	7.19787882014308E-4
G26	G94	7.193432907436842E-4
G68	G48	7.188363214984723E-4
G89	G73	7.181442973778157E-4
G10	G45	7.166697028371372E-4
G96	G63	7.091345617892461E-4
G51	G66	7.091021141544852E-4
G5	G86	7.090253555242528E-4
G33	G67	7.087364770363904E-4
G64	G92	7.079710188067768E-4
G60	G33	7.00670819472765E-4
G24	G89	6.991224560667516E-4
G72	G39	6.985801565595625E-4
G64	G5	6.975176110082958E-4
G74	G1	6.96986067803223E-4
G39	G55	6.96765775520709E-4
G68	G69	6.95987501668145E-4
G47	G58	6.955724290099791E-4
G72	G90	6.94321229471466E-4
G47	G17	6.88848235764122E-4
G39	G58	6.869264890766646E-4
G37	G60	6.842638053515626E-4
G61	G100	6.840765475972184E-4
G1	G73	6.839583690710691E-4
G10	G44	6.824376279357053E-4
G48	G17	6.801505694627304E-4
G86	G51	6.764947567698138E-4
G25	G27	6.723897795100974E-4
G49	G70	6.630771545922091E-4
G2	G30	6.629701505714044E-4
G12	G11	6.624803585195024E-4
G80	G75	6.610976462616835E-4
G31	G86	6.591705016265413E-4
G23	G98	6.58998492749705E-4
G100	G53	6.56574544820089E-4
G51	G7	6.551945941121746E-4
G37	G59	6.515832753820791E-4
G77	G15	6.502181689058983E-4
G8	G4	6.496357149680201E-4
G67	G54	6.48564934876176E-4
G75	G94	6.482002648452065E-4
G43	G95	6.47416527701055E-4
G60	G44	6.445309233486098E-4
G93	G75	6.443111246557541E-4
G27	G94	6.431887937132747E-4
G51	G56	6.430128308575658E-4
G93	G89	6.426409610772332E-4
G69	G3	6.424217293605026E-4
G24	G51	6.42414103058463E-4
G52	G44	6.416596261595034E-4
G27	G100	6.414660577231429E-4
G60	G15	6.406871188786849E-4
G60	G26	6.369064203097616E-4
G94	G74	6.360421232829422E-4
G44	G65	6.358671405680187E-4
G18	G67	6.357360913119285E-4
G48	G45	6.343713322674153E-4
G89	G7	6.34278044576397E-4
G29	G55	6.333871725293778E-4
G21	G55	6.328019873899559E-4
G95	G8	6.315004099709393E-4
G76	G2	6.306438088083835E-4
G18	G35	6.299088724066233E-4
G40	G59	6.297737735034121E-4
G29	G45	6.259879028719072E-4
G48	G99	6.232447221314019E-4
G4	G90	6.229225930217211E-4
G78	G61	6.217625437731238E-4
G31	G100	6.197040595763485E-4
G24	G98	6.187807810631198E-4
G51	G76	6.183496661895973E-4
G44	G37	6.172565301235036E-4
G92	G91	6.17234179302657E-4
G24	G9	6.1601280583523E-4
G34	G76	6.154746226340454E-4
G16	G4	6.151825290032503E-4
G24	G82	6.112167603802935E-4
G14	G69	6.085640663033003E-4
G62	G2	6.08518532407985E-4
G16	G55	6.081722386276128E-4
G28	G29	6.07774061663419E-4
G36	G55	6.044548708933951E-4
G16	G94	6.040497193956651E-4
G54	G53	6.039911163081064E-4
G18	G69	5.998694540806594E-4
G21	G53	5.984601167968961E-4
G42	G38	5.97639565737067E-4
G45	G13	5.975784336692845E-4
G36	G8	5.956894939927429E-4
G12	G59	5.95500582632169E-4
G4	G97	5.940645683904554E-4
G96	G96	5.907320410604085E-4
G55	G69	5.898780819778983E-4
G88	G72	5.856179014152467E-4
G53	G82	5.837629390121133E-4
G27	G7	5.83597438359174E-4
G51	G61	5.83167221695837E-4
G48	G69	5.82268428284495E-4
G50	G38	5.816818860405538E-4
G66	G72	5.813559365248369E-4
G52	G35	5.761978121043367E-4
G73	G60	5.759006915947462E-4
G89	G3	5.749677030495424E-4
G55	G7	5.745453614186222E-4
G9	G64	5.683432972708702E-4
G89	G14	5.663321944691776E-4
G72	G41	5.641170203672985E-4
G15	G68	5.620785824056254E-4
G22	G52	5.606898248179748E-4
G84	G45	5.604777197902245E-4
G52	G2	5.602047135284144E-4
G68	G27	5.601234731707428E-4
G44	G87	5.601176218952346E-4
G36	G94	5.592660887616313E-4
G60	G50	5.59221250879523E-4
G39	G51	5.581209115153589E-4
G42	G86	5.571246078170933E-4
G51	G57	5.562988314852494E-4
G25	G69	5.556779563917944E-4
G50	G44	5.555608659223384E-4
G44	G50	5.554254275252121E-4
G22	G82	5.542558602151193E-4
G49	G96	5.530190449756192E-4
G49	G45	5.52916608424954E-4
G83	G39	5.529061464711944E-4
G77	G36	5.515628706365876E-4
G16	G44	5.512906473543834E-4
G71	G80	5.510048924888372E-4
G3	G59	5.470003889421718E-4
G39	G34	5.46956385240609E-4
G84	G13	5.432335916316801E-4
G68	G7	5.431340865734099E-4
G14	G44	5.430890832888294E-4
G18	G22	5.412312646125414E-4
G77	G70	5.407477341800068E-4
G74	G46	5.402700333910566E-4
G72	G21	5.395719698005412E-4
G78	G31	5.392921925382194E-4
G44	G31	5.392267294852773E-4
G21	G52	5.38504476009584E-4
G24	G83	5.383244864785576E-4
G88	G55	5.376391583684066E-4
G68	G41	5.337443863597958E-4
G89	G15	5.326133161758294E-4
G69	G41	5.31572021207589E-4
G24	G61	5.295763301591962E-4
G25	G48	5.284471150347633E-4
G20	G8	5.28153369190079E-4
G89	G42	5.272532035775141E-4
G55	G51	5.25896833283666E-4
G68	G84	5.251921737117563E-4
G68	G68	5.239304502365008E-4
G36	G13	5.221945787291167E-4
G38	G20	5.220594714286106E-4
G69	G90	5.171488201280367E-4
G18	G55	5.159063326544759E-4
G71	G38	5.144241359566633E-4
G42	G74	5.133214136669148E-4
G36	G58	5.131480319860097E-4
G88	G100	5.129144991433287E-4
G14	G19	5.117798543397665E-4
G80	G59	5.116819195389736E-4
G23	G43	5.112839979909303E-4
G71	G86	5.097330134307057E-4
G63	G31	5.086104087426244E-4
G69	G60	5.083587974255059E-4
G18	G53	5.075324187823074E-4
G51	G6	5.064095871777907E-4
G43	G75	5.056544826229027E-4
G46	G38	5.026386685986601E-4
G54	G43	5.002389202898339E-4
G6	G85	4.990391971589446E-4
G28	G13	4.97412053586027E-4
G27	G4	4.959616731666203E-4
G68	G96	4.95883872333803E-4
G89	G80	4.958595140075481E-4
G86	G45	4.945541791449608E-4
G89	G90	4.938575199905118E-4
G52	G72	4.928127093254694E-4
G72	G25	4.909677598203162E-4
G60	G6	4.893619245422774E-4
G41	G20	4.892849753837199E-4
G69	G50	4.865738401048259E-4
G13	G95	4.834137267435959E-4
G73	G3	4.815669062412828E-4
G49	G3	4.8100593070408553E-4
G34	G100	4.806948746203161E-4
G24	G100	4.804552700422855E-4
G76	G49	4.8044100474688476E-4
G72	G59	4.796053349771111E-4
G90	G39	4.78627878053567E-4
G93	G59	4.7734853668205985E-4
G52	G55	4.757146923623274E-4
G41	G28	4.7500362109988294E-4
G86	G73	4.748248832710498E-4
G76	G67	4.7473770725841636E-4
G98	G61	4.738461896484729E-4
G36	G73	4.7334367348759185E-4
G94	G33	4.7314181595911527E-4
G84	G75	4.7291296571264443E-4
G6	G97	4.707588812956152E-4
G59	G46	4.6930682698762043E-4
G8	G47	4.691402830651389E-4
G89	G76	4.6903335890752495E-4
G100	G86	4.678735335531989E-4
G8	G25	4.662418039442519E-4
G83	G88	4.661459407082101E-4
G91	G63	4.653745054129844E-4
G16	G68	4.6477676037541343E-4
G4	G10	4.6358879749642395E-4
G34	G4	4.6272478130259133E-4
G13	G68	4.619235958449419E-4
G30	G48	4.6180808050711055E-4
G50	G79	4.599880227087793E-4
G74	G67	4.590455465894873E-4
G13	G60	4.58880810643488E-4
G57	G25	4.587312364810041E-4
G83	G32	4.584569987667362E-4
G4	G39	4.5807797771550056E-4
G59	G10	4.57605157423422E-4
G97	G95	4.569690138052626E-4
G90	G82	4.5583015317806437E-4
G98	G11	4.55674089806245E-4
G25	G39	4.5535522688966033E-4
G49	G13	4.5427677879831077E-4
G3	G16	4.526063932799373E-4
G1	G96	4.5188971093278467E-4
G71	G83	4.5152759530840946E-4
G57	G4	4.5061035400868835E-4
G6	G53	4.4980832241282983E-4
G57	G45	4.492231714763552E-4
G77	G32	4.4915808455244806E-4
G69	G48	4.488023546085109E-4
G58	G61	4.48552952284024E-4
G93	G95	4.4797774993362227E-4
G60	G55	4.473508296252198E-4
G76	G59	4.4733446556348877E-4
G27	G52	4.471884221998638E-4
G79	G9	4.4680646659791266E-4
G37	G43	4.464503711263142E-4
G52	G67	4.450811700946522E-4
G89	G20	4.433319417985153E-4
G29	G59	4.4261799100855074E-4
G8	G81	4.4252884041651587E-4
G10	G61	4.4233858207327686E-4
G23	G88	4.418999742073549E-4
G19	G8	4.409751936367693E-4
G62	G32	4.4088189015263136E-4
G29	G33	4.398795656054646E-4
G53	G25	4.3849330826172575E-4
G84	G8	4.381018872788141E-4
G89	G46	4.3791359567311246E-4
G60	G54	4.3773133296969697E-4
G55	G32	4.3375047250116883E-4
G32	G67	4.3323371259178586E-4
G41	G66	4.325503018422675E-4
G6	G45	4.3177794709646717E-4
G1	G46	4.3152318953365034E-4
G71	G36	4.3117168944122183E-4
G54	G82	4.31031963937183E-4
G93	G38	4.296978484931889E-4
G70	G36	4.2726841978220543E-4
G62	G29	4.2722192271759887E-4
G10	G1	4.261786370066652E-4
G15	G30	4.259481945069398E-4
G68	G89	4.259008934032976E-4
G2	G99	4.257514648428442E-4
G60	G69	4.254102887630964E-4
G58	G45	4.2437743603722746E-4
G45	G75	4.2370301145186804E-4
G93	G68	4.226505820234449E-4
G80	G10	4.220806548784303E-4
G61	G96	4.210107885638923E-4
G45	G87	4.209273830068777E-4
G7	G55	4.1974006373675696E-4
G29	G61	4.1955809769281434E-4
G11	G30	4.1954033766015226E-4
G96	G86	4.1945110576228526E-4
G69	G51	4.194166983847229E-4
G58	G100	4.190721029462686E-4
G64	G68	4.1869248267898816E-4
G5	G97	4.1632643394576285E-4
G12	G73	4.1610506779441255E-4
G21	G62	4.1520648771485846E-4
G47	G64	4.137563560205438E-4
G43	G31	4.130623202125687E-4
G50	G42	4.1178256871701887E-4
G64	G67	4.0977293539877296E-4
G36	G42	4.0890080530021244E-4
G14	G79	4.086778201977662E-4
G74	G45	4.061158124116042E-4
G40	G26	4.06006515778331E-4
G66	G7	4.052046398056063E-4
G75	G45	4.046314409820879E-4
G39	G45	4.046053322233919E-4
G9	G20	4.036990857483186E-4
G22	G33	4.034400421373553E-4
G96	G49	4.0299631922495786E-4
G53	G99	4.026366809570906E-4
G51	G93	4.0139832304429706E-4
G88	G97	4.011766132527749E-4
G89	G21	3.9990285060347144E-4
G21	G5	3.994098173605481E-4
G3	G64	3.984708397057513E-4
G9	G74	3.983091980340475E-4
G100	G83	3.9707005976057937E-4
G57	G73	3.9369090871680697E-4
G10	G73	3.934372588590432E-4
G9	G8	3.924623707505484E-4
G61	G69	3.914295393935219E-4
G31	G39	3.9049067360006343E-4
G36	G67	3.9005473554703087E-4
G23	G45	3.8948610173716647E-4
G57	G82	3.89299529966218E-4
G78	G39	3.890894968726838E-4
G40	G2	3.887452864775298E-4
G42	G6	3.8846095558879064E-4
G97	G45	3.8831932243486487E-4
G25	G68	3.879393775275041E-4
G77	G43	3.879392905362165E-4
G30	G55	3.8779295859414105E-4
G12	G22	3.8600917628545887E-4
G86	G1	3.8366949037102563E-4
G100	G73	3.828404633768889E-4
G46	G33	3.8234682554651227E-4
G86	G12	3.8194744452371606E-4
G50	G71	3.818387859970521E-4
G16	G2	3.816499996464838E-4
G87	G13	3.8095521918579363E-4
G19	G86	3.8067653516898615E-4
G71	G11	3.802517806473405E-4
G61	G31	3.800440248519533E-4
G90	G60	3.7939419622751315E-4
G8	G44	3.7915434488755036E-4
G3	G70	3.7820670372174707E-4
G69	G100	3.778507905098496E-4
G25	G73	3.762543528683809E-4
G48	G72	3.7521464091114947E-4
G69	G43	3.736945458932085E-4
G10	G97	3.735148635084896E-4
G74	G41	3.7283914360294434E-4
G48	G13	3.726861379098348E-4
G13	G56	3.7118407809542736E-4
G26	G76	3.693628949002399E-4
G100	G5	3.6895779311148604E-4
G80	G51	3.684397651062055E-4
G28	G74	3.683698403074975E-4
G85	G49	3.679133660487141E-4
G26	G54	3.6765365227183595E-4
G48	G64	3.6763396779279775E-4
G72	G98	3.675261264173797E-4
G59	G90	3.6733340991351233E-4
G61	G63	3.667294592932303E-4
G14	G71	3.666134639514678E-4
G75	G73	3.663310190557411E-4
G23	G39	3.656742682738611E-4
G6	G38	3.6558396329887974E-4
G2	G67	3.6555648020572025E-4
G74	G53	3.649318014305459E-4
G95	G13	3.648663679678334E-4
G84	G38	3.6407263591703936E-4
G66	G12	3.629141731937913E-4
G14	G27	3.6272498634986694E-4
G19	G31	3.6264686660363347E-4
G97	G97	3.6228923748227014E-4
G44	G20	3.613851312349857E-4
G9	G23	3.6089329019562083E-4
G29	G36	3.60610316916186E-4
G73	G11	3.598200960295661E-4
G29	G43	3.596134697989549E-4
G77	G64	3.590585330792663E-4
G96	G83	3.58112825505337E-4
G50	G77	3.575634458820572E-4
G82	G53	3.5583376233390353E-4
G8	G98	3.553541892816091E-4
G97	G55	3.5449429927802414E-4
G21	G30	3.544932516109206E-4
G89	G29	3.537512429092875E-4
G100	G38	3.534240741997272E-4
G36	G38	3.533659120103572E-4
G84	G18	3.5327722412888514E-4
G3	G43	3.5155974245928284E-4
G21	G92	3.513087871220724E-4
G89	G8	3.5008140337962503E-4
G61	G7	3.499586582342031E-4
G82	G12	3.4988941436248436E-4
G22	G58	3.4902717816930544E-4
G53	G97	3.4720502348289624E-4
G50	G28	3.4705838268040605E-4
G48	G43	3.4634515340867424E-4
G14	G10	3.452705268902472E-4
G56	G45	3.450353306950715E-4
G100	G10	3.449421424944319E-4
G56	G85	3.4413746903697403E-4
G23	G41	3.4306119505236605E-4
G69	G23	3.4237783870301496E-4
G12	G70	3.4231112319660584E-4
G36	G5	3.41841285922272E-4
G72	G16	3.4183723191041036E-4
G96	G32	3.412525536184029E-4
G87	G49	3.4108447738070334E-4
G16	G22	3.408873569358502E-4
G92	G13	3.4032942601038333E-4
G68	G90	3.3972922316548667E-4
G48	G51	3.3939084664924064E-4
G31	G90	3.3862862250304667E-4
G66	G65	3.3847755903626596E-4
G21	G75	3.3846855383054807E-4
G45	G1	3.3844898728625815E-4
G91	G13	3.3837583010011237E-4
G9	G68	3.382193617610128E-4
G6	G68	3.3779357556106677E-4
G88	G28	3.3745256782008194E-4
G25	G94	3.3698039595564936E-4
G4	G67	3.3697943413225657E-4
G43	G1	3.3599813920395067E-4
G56	G52	3.3527488343006916E-4
G4	G71	3.346493019053486E-4
G2	G50	3.3430662109608725E-4
G36	G51	3.34238397381756E-4
G72	G46	3.340530839033497E-4
G59	G13	3.3385785301863214E-4
G55	G67	3.3346021391677925E-4
G53	G5	3.323611273835388E-4
G94	G87	3.313390990547109E-4
G14	G67	3.310944835913477E-4
G56	G77	3.310358801149382E-4
G55	G60	3.3065110059456583E-4
G48	G66	3.3046814958446775E-4
G21	G1	3.301353047714218E-4
G53	G94	3.2935974995071984E-4
G28	G22	3.2912951920645463E-4
G27	G66	3.291076749314123E-4
G69	G7	3.2883876332382507E-4
G80	G43	3.284782942780233E-4
G46	G94	3.2841729163644797E-4
G50	G12	3.281930753302199E-4
G76	G41	3.269369645705438E-4
G92	G63	3.26282935157842E-4
G14	G37	3.261706236700001E-4
G4	G9	3.2565321203546993E-4
G4	G66	3.255705311806669E-4
G61	G9	3.251592154681303E-4
G32	G95	3.2488939297062753E-4
G25	G88	3.238486752696639E-4
G98	G71	3.238024388917554E-4
G26	G51	3.230027123780854E-4
G74	G71	3.2241500401054146E-4
G52	G25	3.222662530072796E-4
G56	G32	3.221710924428498E-4
G21	G34	3.213752401956946E-4
G9	G96	3.199523790713003E-4
G31	G67	3.1921045382862225E-4
G68	G66	3.1878993738429214E-4
G80	G8	3.1831933782468285E-4
G83	G3	3.181000459339493E-4
G79	G10	3.177303028505945E-4
G12	G91	3.175290346655237E-4
G73	G68	3.1655952876273976E-4
G58	G13	3.1631683086499E-4
G24	G73	3.162693014026018E-4
G79	G87	3.162665375683002E-4
G80	G91	3.1555435528340996E-4
G45	G57	3.154089242383376E-4
G88	G27	3.1519958622747694E-4
G91	G89	3.150611899933766E-4
G36	G30	3.148790703173069E-4
G45	G78	3.144339934791094E-4
G43	G96	3.140266347439917E-4
G23	G21	3.1389689687490033E-4
G45	G72	3.1339898559336587E-4
G38	G24	3.1262531092469075E-4
G77	G94	3.121935459750684E-4
G71	G50	3.1152356907700987E-4
G46	G82	3.1141385922418846E-4
G93	G8	3.110068514099466E-4
G64	G70	3.1066001779552524E-4
G24	G5	3.10074559164292E-4
G59	G68	3.099596934403624E-4
G3	G97	3.097465181626309E-4
G62	G4	3.096697793658959E-4
G42	G27	3.096595339331385E-4
G46	G1	3.089040341649805E-4
G75	G67	3.085424566179087E-4
G58	G54	3.0757864096263776E-4
G81	G96	3.0738983789394626E-4
G50	G72	3.06984552149093E-4
G86	G69	3.0695443207521075E-4
G76	G91	3.0621554240627976E-4
G25	G41	3.059448609560908E-4
G5	G14	3.057911058287002E-4
G61	G74	3.053546082921786E-4
G94	G95	3.050757231071063E-4
G17	G91	3.05061431459095E-4
G88	G35	3.0454967129366404E-4
G5	G13	3.041352913539588E-4
G23	G18	3.0379079581198095E-4
G71	G4	3.0374908700171326E-4
G65	G85	3.028659846677281E-4
G71	G90	3.026662165944072E-4
G84	G69	3.0201878208667367E-4
G66	G2	3.014093173188147E-4
G54	G81	3.0127106730992313E-4
G21	G23	3.0104779149113704E-4
G89	G41	3.008082708316434E-4
G84	G55	3.0074437856768814E-4
G62	G13	3.0067002051929753E-4
G29	G21	3.000881607077185E-4
G66	G6	3.000160751739843E-4
G15	G96	2.9954895692839916E-4
G53	G49	2.992939246661854E-4
G29	G46	2.9912523858146363E-4
G98	G13	2.9728621847920555E-4
G83	G58	2.967031676322974E-4
G58	G79	2.9665158514242186E-4
G22	G64	2.9641735008144256E-4
G26	G18	2.952671604368445E-4
G42	G61	2.9484252231607214E-4
G93	G96	2.9451971217271786E-4
G67	G73	2.9419865986035865E-4
G54	G30	2.933052487250492E-4
G100	G2	2.9293353408389776E-4
G10	G87	2.9287791672067353E-4
G56	G96	2.92139492181635E-4
G89	G75	2.919738245535853E-4
G73	G97	2.909903224254768E-4
G64	G95	2.906566925947298E-4
G27	G43	2.90399580504653E-4
G88	G77	2.901558620682099E-4
G94	G64	2.8939278568378845E-4
G82	G22	2.888700849991113E-4
G15	G22	2.888160450245753E-4
G84	G81	2.887708200040866E-4
G74	G70	2.884754704407502E-4
G97	G61	2.884513927035958E-4
G18	G85	2.879428978140003E-4
G90	G72	2.8782434507782683E-4
G61	G14	2.8759375336286785E-4
G100	G8	2.873319680762879E-4
G34	G27	2.867907687119086E-4
G84	G3	2.8668083456207265E-4
G9	G75	2.86278803406645E-4
G52	G100	2.860596891684101E-4
G18	G1	2.856343052197963E-4
G98	G26	2.854621479192813E-4
G24	G66	2.8527828354528483E-4
G94	G27	2.85181656749522E-4
G15	G12	2.849459271537272E-4
G43	G20	2.849410586370034E-4
G31	G47	2.8492216250821875E-4
G67	G61	2.8470130524734855E-4
G15	G54	2.8448279407761363E-4
G8	G22	2.831395228055219E-4
G18	G72	2.8301658451879337E-4
G8	G99	2.821212294932604E-4
G74	G90	2.820632855537211E-4
G2	G85	2.810135963000883E-4
G76	G34	2.8072899237420945E-4
G56	G97	2.806369558108853E-4
G41	G99	2.8050596610371787E-4
G43	G61	2.7981160059015295E-4
G22	G100	2.795986778200561E-4
G69	G54	2.791999741385434E-4
G14	G97	2.7840812914321246E-4
G76	G72	2.7830874526889066E-4
G54	G45	2.7830431016429296E-4
G53	G86	2.7818237452002933E-4
G51	G19	2.7754265668149285E-4
G66	G76	2.769647638524722E-4
G96	G76	2.7668051168921434E-4
G23	G42	2.7637472984894313E-4
G29	G20	2.7568662312991E-4
G72	G61	2.754473140951477E-4
G86	G34	2.7535521964380615E-4
G8	G100	2.7491113564995993E-4
G69	G68	2.746178240122863E-4
G1	G50	2.7455432409724973E-4
G73	G46	2.737743686779141E-4
G43	G51	2.7362437322467174E-4
G86	G7	2.7346277084218954E-4
G100	G70	2.7340298184501963E-4
G4	G93	2.733961052342743E-4
G38	G85	2.7333581813662343E-4
G44	G1	2.732127891293881E-4
G30	G84	2.728852095682857E-4
G3	G34	2.721063316163184E-4
G53	G7	2.7195517387888356E-4
G64	G79	2.7178907512860037E-4
G48	G8	2.7096893268236104E-4
G96	G25	2.7066910356072615E-4
G95	G92	2.705162407658122E-4
G34	G2	2.7038880588169833E-4
G88	G11	2.701741870124918E-4
G43	G60	2.701347087613615E-4
G61	G10	2.69991475713071E-4
G1	G90	2.6965268202531437E-4
G39	G88	2.6891810310489896E-4
G95	G64	2.688561020497515E-4
G93	G97	2.6826379161692607E-4
G74	G100	2.671902244472743E-4
G25	G7	2.661027799038049E-4
G79	G29	2.6592877276284673E-4
G52	G3	2.6498061677142007E-4
G84	G7	2.6438572550723926E-4
G43	G27	2.6409524269522963E-4
G26	G55	2.640768261764264E-4
G47	G75	2.633029034726481E-4
G46	G24	2.630191159296328E-4
G75	G2	2.628412037449963E-4
G26	G38	2.6264927900703357E-4
G61	G13	2.6231349087169336E-4
G99	G1	2.620866139721388E-4
G83	G49	2.619043217662453E-4
G27	G18	2.6174341652879837E-4
G81	G13	2.6145548148267915E-4
G95	G89	2.609793617902605E-4
G24	G50	2.6094903546057616E-4
G39	G35	2.607163489832779E-4
G45	G68	2.6024138197666994E-4
G15	G58	2.600530596397586E-4
G60	G96	2.6001992146682386E-4
G48	G36	2.5974763308109596E-4
G59	G16	2.5964314048774296E-4
G4	G87	2.59493812620373E-4
G56	G60	2.593175371343806E-4
G22	G67	2.5922904797935853E-4
G62	G15	2.5886673951819886E-4
G24	G21	2.5877952388785714E-4
G95	G65	2.584549571347358E-4
G30	G82	2.582642790041589E-4
G55	G100	2.574412913255948E-4
G72	G64	2.5675103326089615E-4
G72	G63	2.5639707142601094E-4
G4	G58	2.559110686588059E-4
G96	G23	2.5504494272014555E-4
G10	G91	2.550195686605048E-4
G41	G67	2.5463775817515183E-4
G56	G36	2.546095732211443E-4
G41	G7	2.544118617212725E-4
G92	G1	2.5418599742079177E-4
G27	G14	2.5404315221701283E-4
G81	G5	2.5401231490160064E-4
G81	G68	2.538427813598673E-4
G23	G64	2.5350987497939435E-4
G77	G59	2.5329226426550923E-4
G69	G59	2.531441467947364E-4
G85	G55	2.5240858852874654E-4
G23	G15	2.5202141790005354E-4
G65	G42	2.519134849431859E-4
G8	G53	2.519046496444482E-4
G61	G70	2.516454550051877E-4
G90	G22	2.5064175523487536E-4
G86	G54	2.503482287047056E-4
G77	G13	2.502893826852384E-4
G43	G62	2.498519619690523E-4
G42	G25	2.4969607827992485E-4
G57	G99	2.490000337834805E-4
G23	G46	2.4812059535405696E-4
G73	G70	2.4803743419445524E-4
G85	G67	2.478303103231934E-4
G90	G13	2.477924701969808E-4
G65	G96	2.473078685935038E-4
G89	G69	2.4727506693001755E-4
G35	G7	2.4727307803925806E-4
G94	G67	2.471696547010214E-4
G6	G37	2.467369624127767E-4
G6	G22	2.4669263902138064E-4
G79	G59	2.466062921843401E-4
G16	G51	2.4635685961470053E-4
G7	G31	2.461176815468436E-4
G31	G33	2.4598182991768507E-4
G13	G38	2.459793485264755E-4
G71	G34	2.4591553031216244E-4
G83	G61	2.458189720419041E-4
G61	G81	2.4579460267052733E-4
G20	G87	2.44761930881033E-4
G40	G10	2.443040411516895E-4
G94	G8	2.4414699423819464E-4
G41	G34	2.4413354594922E-4
G10	G82	2.4371928996808946E-4
G54	G1	2.4355385764255314E-4
G90	G94	2.4329970128154986E-4
G76	G14	2.4316654608015994E-4
G84	G71	2.4282092399495258E-4
G82	G95	2.426862467026261E-4
G77	G100	2.4214600076177763E-4
G59	G60	2.4214378197945323E-4
G50	G80	2.4210061648311003E-4
G65	G7	2.4173609022441747E-4
G97	G63	2.4141896739844705E-4
G100	G47	2.4136712511132336E-4
G33	G13	2.4121388462833887E-4
G39	G100	2.4104376488904696E-4
G63	G96	2.4086872323993304E-4
G82	G30	2.407418880668412E-4
G65	G69	2.4006268393743612E-4
G65	G27	2.400510278364111E-4
G90	G32	2.398251560549477E-4
G60	G65	2.3974420069152315E-4
G43	G87	2.3940465132278374E-4
G65	G18	2.392690175169314E-4
G25	G4	2.39058403482572E-4
G69	G49	2.3895657366527354E-4
G91	G32	2.3875835092180926E-4
G47	G44	2.3852532887882907E-4
G6	G30	2.3840106358195953E-4
G46	G7	2.3775420745741397E-4
G13	G65	2.373729654077715E-4
G58	G74	2.372248448124664E-4
G71	G54	2.3707665274580214E-4
G14	G48	2.3682175675354334E-4
G48	G100	2.3662192786983027E-4
G2	G61	2.3641624694604655E-4
G14	G73	2.3526958262496254E-4
G97	G72	2.3526707980893772E-4
G96	G60	2.352613824393753E-4
G53	G67	2.3500326103789162E-4
G52	G85	2.3493300644014035E-4
G82	G68	2.347488470249474E-4
G78	G43	2.346858482357246E-4
G79	G67	2.3447456861760678E-4
G2	G5	2.3378762872333216E-4
G17	G44	2.3376286576441403E-4
G93	G49	2.3369856598237326E-4
G22	G97	2.3352964406841626E-4
G49	G83	2.334066673075409E-4
G96	G35	2.3328826162390064E-4
G77	G71	2.3131872793125504E-4
G68	G55	2.3094968344753082E-4
G54	G67	2.3089120924986401E-4
G2	G82	2.3078236039175484E-4
G95	G29	2.3046485782121415E-4
G71	G18	2.3031612576932827E-4
G96	G1	2.302848182290661E-4
G89	G54	2.2952937793030052E-4
G57	G95	2.293857461768902E-4
G83	G77	2.2908127643375025E-4
G77	G49	2.288952328334593E-4
G42	G98	2.2880004889502519E-4
G11	G67	2.285814466294247E-4
G91	G37	2.283562961629275E-4
G29	G8	2.283393748313117E-4
G82	G27	2.282788999861493E-4
G63	G9	2.2814770617484727E-4
G90	G57	2.2779664686688666E-4
G15	G59	2.2768513964953612E-4
G1	G66	2.2766554781676466E-4
G87	G59	2.276530164119081E-4
G31	G34	2.27083967053242E-4
G44	G46	2.2686396665794005E-4
G84	G64	2.2667619125907272E-4
G57	G100	2.2660973327790472E-4
G3	G10	2.2636829423053134E-4
G64	G72	2.263072246971002E-4
G74	G91	2.2627662435014718E-4
G53	G33	2.2612867481175622E-4
G78	G83	2.260932636333008E-4
G31	G43	2.2598340071298154E-4
G18	G29	2.257845334859626E-4
G73	G50	2.2574517876923242E-4
G89	G13	2.254417328482994E-4
G54	G61	2.253595538708042E-4
G47	G2	2.2496413940599025E-4
G41	G25	2.2427296696925084E-4
G89	G63	2.2427059899341584E-4
G98	G94	2.2404798802349503E-4
G47	G38	2.2396428640768858E-4
G4	G41	2.232929473344754E-4
G95	G85	2.2302529395227546E-4
G17	G19	2.229360713819678E-4
G76	G16	2.228992400155498E-4
G98	G96	2.2271496173890932E-4
G37	G94	2.2215056149090814E-4
G47	G94	2.2190444515189734E-4
G91	G27	2.2157748386009122E-4
G75	G100	2.215309616798037E-4
G85	G34	2.2114189008370696E-4
G94	G68	2.210276960755864E-4
G57	G7	2.2033542365446844E-4
G63	G60	2.202347233356376E-4
G43	G32	2.1998380436725454E-4
G85	G63	2.197429791616284E-4
G1	G36	2.186853466504338E-4
G80	G83	2.1849234866745418E-4
G100	G79	2.1830073625716043E-4
G18	G45	2.1820815578760657E-4
G46	G68	2.1813756955409676E-4
G65	G100	2.1807193181697766E-4
G17	G2	2.180515774913015E-4
G28	G68	2.1763479805781208E-4
G18	G65	2.176013355386564E-4
G22	G4	2.1751139243569214E-4
G55	G35	2.174533994956996E-4
G1	G100	2.1724303195623607E-4
G57	G94	2.170206843111121E-4
G10	G62	2.1697640214575354E-4
G72	G43	2.1577944054562023E-4
G24	G15	2.1570614269945888E-4
G76	G21	2.1537241846593042E-4
G58	G25	2.1530818203044485E-4
G65	G82	2.1523400397406545E-4
G50	G55	2.1481963727978956E-4
G1	G21	2.1452377119863462E-4
G5	G81	2.144518070920352E-4
G91	G60	2.143923924391304E-4
G68	G9	2.1406720954976404E-4
G67	G1	2.1399776959554566E-4
G94	G54	2.138612414153142E-4
G15	G47	2.1382358692279886E-4
G10	G22	2.137565389672069E-4
G91	G57	2.1373366147111805E-4
G15	G74	2.1358702534231917E-4
G75	G66	2.132696199223169E-4
G29	G68	2.1310314661627565E-4
G64	G87	2.1288545614446942E-4
G8	G63	2.1283394864298792E-4
G23	G70	2.1249916240196923E-4
G98	G57	2.1242560058117556E-4
G22	G25	2.1235043637460305E-4
G9	G27	2.1177086566046487E-4
G92	G31	2.113826874331786E-4
G12	G68	2.1122317415486042E-4
G15	G81	2.111592200971431E-4
G32	G83	2.1105364042367424E-4
G49	G37	2.1102825653548322E-4
G26	G82	2.1096394441895712E-4
G59	G43	2.1071516772273418E-4
G25	G65	2.1039130037806564E-4
G42	G77	2.0995579219691617E-4
G54	G6	2.097723498762303E-4
G34	G67	2.0960353401675952E-4
G28	G32	2.0930440077688173E-4
G31	G35	2.0884348227890725E-4
G34	G26	2.088401355990692E-4
G90	G45	2.0853706076280073E-4
G76	G90	2.0838554331828512E-4
G77	G7	2.078468157396474E-4
G48	G41	2.0776857921971589E-4
G71	G8	2.0772336717299342E-4
G89	G78	2.076495777154147E-4
G26	G42	2.0743113616721617E-4
G39	G59	2.0708370223812778E-4
G16	G24	2.070225262528128E-4
G59	G87	2.0680954044264676E-4
G64	G74	2.0678824973427952E-4
G77	G66	2.0678166268312808E-4
G52	G48	2.0632421258450192E-4
G62	G57	2.0578528991954876E-4
G57	G1	2.055934832120289E-4
G42	G100	2.046626357103492E-4
G90	G19	2.046610616021194E-4
G87	G95	2.0386294564686585E-4
G8	G12	2.0383140987272123E-4
G100	G95	2.0374148189064846E-4
G91	G14	2.0356144567941397E-4
G28	G53	2.0353439096635267E-4
G77	G91	2.0352468895573774E-4
G62	G55	2.033451401305262E-4
G95	G33	2.0253825521901556E-4
G36	G33	2.0246779178185358E-4
G81	G44	2.02391849907093E-4
G92	G64	2.0238057760336178E-4
G28	G27	2.0226270228082102E-4
G85	G68	2.0221256895195945E-4
G42	G55	2.0201936326534096E-4
G44	G57	2.013202026795307E-4
G4	G56	2.0125454096800617E-4
G43	G22	2.0083765765930358E-4
G76	G98	2.008111021703881E-4
G21	G29	2.0066884004111274E-4
G16	G19	2.0063022569157733E-4
G25	G6	2.0042613586911343E-4
G49	G55	2.003391832434201E-4
G72	G50	2.0025509574393973E-4
G58	G17	2.0023786289731865E-4
G48	G94	2.0018321824499019E-4
G47	G82	2.001277107364016E-4
G67	G71	2.0005510487018625E-4
G14	G80	1.9993600691186044E-4
G31	G81	1.9977687370853774E-4
G56	G90	1.9970324807792232E-4
G30	G32	1.995977481248042E-4
G77	G82	1.991529936973699E-4
G17	G30	1.9909007637724873E-4
G77	G45	1.9899959206769746E-4
G71	G88	1.9886914218878948E-4
G90	G37	1.9832579886474558E-4
G91	G31	1.982074150333686E-4
G70	G98	1.9797785852024034E-4
G56	G67	1.976364711720833E-4
G38	G91	1.976309772938516E-4
G95	G32	1.9748513737142964E-4
G28	G82	1.9742432788978707E-4
G65	G60	1.9738348641807637E-4
G73	G41	1.9695454319852915E-4
G67	G7	1.9673713797060176E-4
G5	G28	1.963848156858316E-4
G66	G89	1.96277485851092E-4
G16	G76	1.96189774917165E-4
G50	G62	1.9610730690125484E-4
G88	G59	1.9599132612062645E-4
G58	G7	1.95987130124225E-4
G58	G22	1.9592975310715318E-4
G20	G51	1.9581814941235993E-4
G61	G23	1.9563081023513525E-4
G28	G8	1.9513401861571958E-4
G3	G35	1.947025844301221E-4
G30	G94	1.9464025321683768E-4
G42	G47	1.9459411246271132E-4
G30	G67	1.9454901383945158E-4
G70	G67	1.9448141198806957E-4
G90	G33	1.9440717607337011E-4
G100	G62	1.9429813670542777E-4
G50	G83	1.9428135859185728E-4
G47	G100	1.9418631516991718E-4
G84	G92	1.9418167872887308E-4
G32	G45	1.941187320110911E-4
G66	G44	1.9385655066641395E-4
G21	G12	1.9383564404069114E-4
G76	G45	1.9348662898107635E-4
G83	G33	1.932792639587515E-4
G73	G90	1.930498526040873E-4
G53	G96	1.9280552388993704E-4
G59	G51	1.9265145786427336E-4
G67	G3	1.923983928034007E-4
G41	G12	1.92379980568817E-4
G75	G92	1.9228743105085183E-4
G100	G92	1.9210996674724E-4
G96	G6	1.920089769203261E-4
G32	G42	1.9180534945999978E-4
G51	G95	1.917619676521968E-4
G89	G88	1.9167332355326397E-4
G47	G67	1.9153986743685844E-4
G64	G33	1.9151283901435625E-4
G46	G87	1.913750745242188E-4
G9	G97	1.9070897516014766E-4
G50	G61	1.906318076773613E-4
G56	G55	1.9062725571949627E-4
G43	G65	1.906097332037114E-4
G27	G99	1.9060953906695484E-4
G30	G7	1.9042171945504868E-4
G10	G6	1.902961596641461E-4
G41	G22	1.9018736030192043E-4
G81	G25	1.9016414151002916E-4
G48	G53	1.9006829586504063E-4
G71	G39	1.8993269202318786E-4
G23	G10	1.8960696958894306E-4
G73	G2	1.8940862043484295E-4
G37	G33	1.8913591355757683E-4
G31	G8	1.8875566918165733E-4
G59	G31	1.8859597495910434E-4
G1	G59	1.8858838413450557E-4
G25	G36	1.8842814400500733E-4
G15	G38	1.8824128152198632E-4
G62	G93	1.8815226634936067E-4
G51	G13	1.8813924863463107E-4
G7	G30	1.8808785471100927E-4
G93	G13	1.8803002126098036E-4
G37	G38	1.876514708984276E-4
G49	G1	1.8759432336323657E-4
G12	G57	1.8744695082239057E-4
G88	G67	1.8730124440107434E-4
G90	G54	1.8729779502236392E-4
G52	G36	1.8718598485495522E-4
G61	G39	1.871068312917207E-4
G54	G94	1.869719271300354E-4
G33	G95	1.86967929551902E-4
G4	G53	1.8690317369127318E-4
G69	G42	1.8688995774610595E-4
G3	G7	1.8623907043918602E-4
G71	G21	1.8612515880726062E-4
G68	G87	1.855984914039618E-4
G41	G47	1.8486184080440907E-4
G26	G52	1.8473290676507975E-4
G46	G4	1.8469029134080152E-4
G87	G8	1.8466112370700048E-4
G52	G82	1.8465489649837396E-4
G10	G14	1.8447066331569998E-4
G51	G78	1.8444354444661643E-4
G24	G91	1.844135641376419E-4
G71	G93	1.843429108119262E-4
G8	G86	1.8430107207660098E-4
G5	G74	1.8418023374710028E-4
G27	G47	1.8417017035944248E-4
G13	G67	1.841408508967986E-4
G23	G89	1.8386660175547892E-4
G9	G59	1.8381712406949284E-4
G76	G43	1.8372104410657622E-4
G22	G49	1.8351431683475113E-4
G8	G80	1.8328676467386856E-4
G20	G85	1.8301053030325064E-4
G55	G4	1.8250698844987133E-4
G72	G67	1.8236689180923797E-4
G72	G68	1.823192956204022E-4
G90	G67	1.8226193619843415E-4
G98	G42	1.8213258586604052E-4
G87	G80	1.8188994935237137E-4
G21	G67	1.8188139902033238E-4
G100	G39	1.8181847180846744E-4
G32	G50	1.8167136992004832E-4
G25	G64	1.813593901597335E-4
G74	G66	1.81253439837969E-4
G5	G36	1.8122753527931198E-4
G3	G33	1.8082182589886566E-4
G2	G94	1.808095630298995E-4
G44	G67	1.8058340579010099E-4
G96	G67	1.8057257974219464E-4
G39	G29	1.8029547287480975E-4
G27	G48	1.8024612658289148E-4
G21	G72	1.8011894755323612E-4
G64	G23	1.800915763829944E-4
G43	G97	1.8000489419708437E-4
G100	G13	1.799256414884448E-4
G60	G37	1.7935989334702426E-4
G11	G21	1.7935888426537697E-4
G79	G31	1.7925158348455118E-4
G10	G20	1.7923671379686988E-4
G67	G64	1.7922150318464854E-4
G2	G97	1.791808178456383E-4
G57	G51	1.7916732997537465E-4
G20	G86	1.7896813382638473E-4
G76	G38	1.787403114387613E-4
G2	G42	1.7846593999908274E-4
G61	G37	1.7839953072405667E-4
G55	G16	1.7820902770906315E-4
G43	G33	1.7811501165130924E-4
G24	G97	1.7791519597522165E-4
G64	G31	1.7786615907968196E-4
G5	G42	1.7775628285545878E-4
G62	G67	1.772799781154508E-4
G30	G3	1.7712729982400196E-4
G61	G43	1.766347352020768E-4
G39	G31	1.7639951207977267E-4
G50	G68	1.7597416721424253E-4
G23	G69	1.7594705344312924E-4
G74	G8	1.759334352698968E-4
G85	G1	1.7555373729181953E-4
G52	G29	1.7552575588221999E-4
G57	G79	1.7548455363300115E-4
G42	G93	1.7542932926682217E-4
G48	G44	1.7540330500217684E-4
G61	G2	1.7508394840216643E-4
G94	G29	1.7502617901323525E-4
G59	G7	1.7487898912984048E-4
G73	G59	1.7477423919519064E-4
G23	G54	1.747329298631529E-4
G53	G92	1.747232018124E-4
G97	G78	1.7448577187849178E-4
G3	G23	1.7446323767080743E-4
G68	G28	1.7427662108343694E-4
G79	G97	1.7420226001784735E-4
G77	G67	1.7417517807587403E-4
G49	G86	1.7415307466641942E-4
G83	G55	1.7401137536298124E-4
G45	G29	1.7382906455121075E-4
G13	G23	1.736843503284663E-4
G72	G88	1.7355653071274442E-4
G25	G9	1.734649982505549E-4
G37	G97	1.7345368594927303E-4
G69	G98	1.7342634100398117E-4
G59	G14	1.7339107653336125E-4
G55	G28	1.733087513463941E-4
G69	G72	1.7324918815031477E-4
G40	G100	1.7310348591516076E-4
G29	G94	1.730714160943089E-4
G7	G41	1.7293540918642602E-4
G72	G74	1.7289136612870328E-4
G6	G96	1.7273130739489868E-4
G87	G34	1.7268828625167042E-4
G79	G8	1.725067337367215E-4
G35	G96	1.7243239324308147E-4
G100	G99	1.7235419851672267E-4
G48	G82	1.7230210848799595E-4
G92	G2	1.722747837879481E-4
G100	G77	1.719937649066201E-4
G4	G13	1.7191088845689705E-4
G90	G34	1.7187966263445338E-4
G62	G87	1.7175286700093614E-4
G93	G100	1.7175171836298166E-4
G32	G73	1.7172246380943635E-4
G21	G38	1.7167768164928453E-4
G57	G72	1.7152319011908896E-4
G88	G86	1.714220442221706E-4
G5	G84	1.713938355356752E-4
G17	G82	1.7132901669510793E-4
G96	G80	1.7132857424555258E-4
G90	G12	1.7119459162837176E-4
G94	G80	1.707970248904083E-4
G77	G6	1.7077305566124527E-4
G97	G87	1.706571919181357E-4
G82	G100	1.7052582193134486E-4
G30	G69	1.7036239878480048E-4
G18	G60	1.7002606137581121E-4
G23	G100	1.698777645546881E-4
G70	G72	1.6965580131380123E-4
G69	G45	1.6960907195797268E-4
G96	G90	1.6956828269422468E-4
G100	G67	1.6956213478437393E-4
G57	G33	1.6953322145155697E-4
G45	G100	1.6951219195382602E-4
G89	G2	1.694833292151641E-4
G2	G66	1.6948280238775047E-4
G73	G39	1.6936870041350596E-4
G88	G62	1.692296108248855E-4
G31	G52	1.691966239724729E-4
G81	G54	1.6908208072824644E-4
G78	G7	1.689120721124815E-4
G40	G35	1.6882334983364726E-4
G33	G85	1.682523676240994E-4
G65	G5	1.681905970389214E-4
G74	G10	1.681697973134468E-4
G74	G39	1.6815589923458178E-4
G51	G96	1.678990711183728E-4
G51	G47	1.6789868536137896E-4
G33	G71	1.678759838788684E-4
G27	G9	1.678326321491998E-4
G61	G60	1.6756964707801694E-4
G97	G62	1.6756775856055118E-4
[truncated: 7,901 more rows]
